# Supplementary material for: Acute Administration of HIV-1 Tat Protein Drives Glutamatergic Alterations in a Rodent Model of HIV-Associated Neurocognitive Disorders
Source: Mol Neurobiol. 2024 Mar 22;61(10):8467–80. doi: 10.1007/s12035-024-04113-8 (PMC11415472; doi:10.1007/s12035-024-04113-8)
Supplement: Supplementary file 1 — Supplementary file1 (XLSX 12 KB) [file 12035_2024_4113_MOESM1_ESM.xlsx]

## Sheet: Sheet1
Article title	Journal Name	Author Names	Affiliation and e-mail address, corresponding author
Acute administration of HIV-1 Tat protein drives glutamatergic alterations in a rodent model of HIV-associated neurocognitive disorders	Molecular Neurobiology	Brenna C. Duffy, Kirsten M. King, Michael R. Nonnemacher, Sandhya Kortagere	Sandhya Kortagere (sk673@drexel.edu) or Michael Nonnemacher (mrn25@drexel.edu), Department of Microbiology and Immunology, Drexel University College of Medicine
Task	Function Tested
Novel Object Recognition	Object recognition and object memory
Spatial Object Recognition	Spatial learning and memory
Temporal Order	Temporal order memory
Exploration Ratio (ER) Criteria		ER ≥ 0.6 indicates normal/intact function
