# Supplementary material for: Acute Administration of HIV-1 Tat Protein Drives Glutamatergic Alterations in a Rodent Model of HIV-Associated Neurocognitive Disorders
Source: Mol Neurobiol. 2024 Mar 22;61(10):8467–80. doi: 10.1007/s12035-024-04113-8 (PMC11415472; doi:10.1007/s12035-024-04113-8)
Supplement: Supplementary file 2 — Supplementary file2 (XLSX 10 KB) [file 12035_2024_4113_MOESM2_ESM.xlsx]

## Sheet: Sheet1
Article title	Journal Name	Author Names	Affiliation and e-mail address of the corresponding author
Acute administration of HIV-1 Tat protein drives glutamatergic alterations in a rodent model of HIV-associated neurocognitive disorders	Molecular Neurobiology	Brenna C. Duffy, Kirsten M. King, Michael R. Nonnemacher, Sandhya Kortagere	Sandhya Kortagere (sk673@drexel.edu) or Michael Nonnemacher (mrn25@drexel.edu), Department of Microbiology and Immunology, Drexel University College of Medicine
Supplementary Table 1. PCR Primer sequences for RT-PCR of cDNA from rat mPFC. PCR primers were purchased as custom cDNA oligos from Integrated DNA Technologies (Coralville, IA).
Gene ID	FWD primer sequence	REV primer sequence
	5’ to 3’	5’ TO 3’
GRIN1	GGTCAAGAAGGAGATTCCCA	AGTCCTACTAGCAACCACAG
GRIN2A	GTTGGTGATGGTGAGATGG	ACTCATCACCTCATTCTTCTC
GRIN2B	ATTTCTGCTCAGACTCTCACC	GGAGGACTCATCCTTATCCG
ACTB	CTTCCTGGGTATGGAATCCT	TCTTTACGGATGTCAACGTC
IL-1β	TTCATCTTTGAAGAAGAGCCC	CTGTCTAATGGGAACATCACAC
IL-6	GCCCTTCAGGAACAGCTATGA	TGTCAACAACATCAGTCCCAAGA
CCL2	GAAGCTGTAGTATTTGTCACCA	TCTAATGTACTTCTGGACCCA
TNF	CTTCTCATTCCTGCTCGTG	TTTGGGAACTTCTCCTCCT
IL-12 (p35)	ATGACCCTGTGCCTTGGTAG	GCTGATGATTGTGGCTCTGA
IL-18	ATATCGACCGAACAGCCAAC	CATCCTTCCATCCTTCACAGA
