# Supplementary material for: Acute Administration of HIV-1 Tat Protein Drives Glutamatergic Alterations in a Rodent Model of HIV-Associated Neurocognitive Disorders
Source: Mol Neurobiol. 2024 Mar 22;61(10):8467–80. doi: 10.1007/s12035-024-04113-8 (PMC11415472; doi:10.1007/s12035-024-04113-8)
Supplement: Supplementary file 3 — Supplementary file3 (CSV 4951 KB) [file 12035_2024_4113_MOESM3_ESM.csv]

Article title	Journal Name	Author Names		Affiliation and e-mail address of the corresponding author
Acute administration of HIV-1 Tat protein drives glutamatergic alterations in a rodent model of HIV-associated neurocognitive disorders	Molecular Neurobiology	Brenna C. Duffy, Kirsten M. King, Michael R. Nonnemacher, Sandhya Kortagere		Sandhya Kortagere (sk673@drexel.edu) or Michael Nonnemacher (mrn25@drexel.edu), Department of Microbiology and Immunology, Drexel University College of Medicine
gene_id	baseMean	log2FoldChange	lfcSE	stat	pvalue	padj	gene_symbol	chr	start	end	description	SAL1	SAL2	SAL3	SAL4	TAT1	TAT2	TAT3	TAT4
ENSRNOG00000000001.6	12.9573071	0.098579363	0.460178907	-0.214219646	0.830375776	0.89555188	Arsj	2	214774654	214854612	arylsulfatase family, member J [Source:RGD Symbol;Acc:1307640]	0.437509	0.220572	0.382836	0.437994	0.56332	0.44402	0.287728	0.475424
ENSRNOG00000000007.8	3820.22925	0.298587623	0.100329363	-2.97607415	0.002919643	0.010733325	Gad1	3	55369704	55410333	glutamate decarboxylase 1 [Source:RGD Symbol;Acc:2652]	102.395454	125.978638	103.292817	118.930496	157.310896	146.625266	150.286619	172.522018
ENSRNOG00000000008.8	7.160505756	0.501147555	0.677387764	-0.739823749	0.459406946		Alx4	3	79611719	79648260	ALX homeobox 4 [Source:RGD Symbol;Acc:1310201]	0.503739	0.135708	0.500873	0.390221	0.210913	0.417566	0.730658	1.027589
ENSRNOG00000000009.6	1.278903543	-2.037819355	1.783221902	1.142773848	0.2531325		Tmco5b	3	100064979	100083289	transmembrane and coiled-coil domains 5B [Source:RGD Symbol;Acc:1561237]	0.466129	0.147309	0	0.093547	0.211998	0	0	0
ENSRNOG00000000010.6	137.0251287	0.066292292	0.164607761	-0.402728834	0.68714772	0.788874616	Cbln1	19	19608716	19612572	cerebellin 1 precursor [Source:RGD Symbol;Acc:1562813]	6.060333	4.646972	5.161618	6.322926	7.236768	6.76307	5.047687	7.105489
ENSRNOG00000000012.6	38.36242383	-0.874499053	0.28714526	3.045493602	0.002322987	0.00882955	Tcf15	3	140638984	140644766	transcription factor 15 [Source:RGD Symbol;Acc:1308464]	7.655535	7.652613	4.308278	6.999785	4.029767	4.237429	3.486253	4.593229
ENSRNOG00000000017.8	5.624180363	0.254144126	0.759854793	-0.334464069	0.7380294		Steap1	4	28276909	28287479	STEAP family member 1 [Source:RGD Symbol;Acc:1311543]	0.906444	0.249114	0.208165	0.608983	0.337113	0.304232	1.228794	0.712057
ENSRNOG00000000021.4	0.26090872	-1.581993959	3.528665833	0.448326374	0.653917669		Fbxl14-ps1	17	73658276	73659481	F-box and leucine-rich repeat protein 14, pseudogene 1 [Source:RGD Symbol;Acc:11478102]	0.260427	0	0	0	0	0	0	0
ENSRNOG00000000024.8	484.8621596	-0.225293248	0.113808696	1.9795785	0.047750911	0.106732552	Hebp1	4	167974319	168003854	heme binding protein 1 [Source:RGD Symbol;Acc:1304581]	59.912163	68.576924	55.09931	58.051246	61.768933	60.480397	58.810563	52.896699
ENSRNOG00000000033.6	3882.248639	-0.040218975	0.099571244	0.403921588	0.686270381	0.788243016	Tmcc2	13	43794029	43831716	transmembrane and coiled-coil domain family 2 [Source:RGD Symbol;Acc:1311960]	123.438953	92.27861	135.303341	105.08622	135.370325	121.739957	121.724108	120.070825
ENSRNOG00000000034.7	60.16141074	-0.087690901	0.263000248	0.333425165	0.73881337	0.828499439	Nuak2	13	43753832	43770604	NUAK family kinase 2 [Source:RGD Symbol;Acc:1359167]	2.59329	1.498404	2.791822	1.739098	3.261642	1.92681	2.113508	1.832113
ENSRNOG00000000035.3	0	0					Tmed11	14	927001	947321	transmembrane emp24 protein transport domain containing 11 [Source:RGD Symbol;Acc:1588776]	0	0	0	0	0	0	0	0
ENSRNOG00000000036.7	357.8366574	-0.200127142	0.121814391	1.642885874	0.100406548	0.192921694	Klhdc8a	13	43736192	43744277	kelch domain containing 8A [Source:RGD Symbol;Acc:1305132]	14.457978	11.0144	11.467527	11.896119	11.183365	14.087534	10.779557	11.75682
ENSRNOG00000000040.9	192.9954868	-0.248733982	0.201099203	1.236872042	0.216134591	0.346136219	RGD1304622	13	67389044	67421272	similar to 6820428L09 protein [Source:RGD Symbol;Acc:1304622]	6.237307	3.074412	4.098097	3.438234	3.614505	3.635992	3.373104	5.242199
ENSRNOG00000000041.3	67.53411871	0.02055575	0.219340733	-0.093716062	0.925334711	0.954858651	Slc26a1	14	1040243	1045849	solute carrier family 26 member 1 [Source:RGD Symbol;Acc:620136]	1.977013	1.20874	1.93328	1.915183	2.301367	1.690115	1.982012	2.023971
ENSRNOG00000000042.8	231.1877376	1.393440948	0.14080244	-9.896426163	4.31E-23	7.09E-21	Xpr1	13	67446380	67585946	xenotropic and polytropic retrovirus receptor 1 [Source:RGD Symbol;Acc:1306554]	5.81114	5.31444	7.1458	5.976852	20.610546	16.604633	15.556038	18.942324
ENSRNOG00000000043.7	360.0165163	0.11887621	0.147378654	-0.80660399	0.419894674	0.561529977	Idua	14	1032171	1046522	alpha-L-iduronidase [Source:RGD Symbol;Acc:1310943]	15.771504	9.810448	16.732882	11.765317	16.201225	15.312073	17.780532	16.49473
ENSRNOG00000000044.7	679.6232189	-0.01700276	0.086639136	0.196248027	0.844416039	0.905492125	Tmem175	14	1073523	1089819	transmembrane protein 175 [Source:RGD Symbol;Acc:1309712]	39.250208	32.258116	35.99834	35.73149	40.438231	38.104553	39.322071	41.463697
ENSRNOG00000000047.5	678.3584309	-0.332910959	0.107317206	3.102121019	0.001921394	0.007587335	Cd82	3	79385887	79431809	Cd82 molecule [Source:RGD Symbol;Acc:69070]	49.401786	38.814037	52.901753	41.499905	45.302178	41.381884	38.772037	37.715006
ENSRNOG00000000048.6	11615.75441	-0.033743759	0.067780353	0.497839825	0.618596943	0.735346942	Gak	14	1089866	1216398	cyclin G associated kinase [Source:RGD Symbol;Acc:621589]	175.531531	145.034827	152.119564	164.484128	169.540113	182.992626	171.064108	176.839575
ENSRNOG00000000053.8	8.804404764	0.295494235	0.638418873	-0.462853227	0.643469576	0.754000707	Crp	13	85124977	85175178	C-reactive protein [Source:RGD Symbol;Acc:2411]	0.263338	0.319873	0.231886	0.298837	0.214689	0.077938	0.695596	0.544821
ENSRNOG00000000054.7	6152.888466	-0.467077189	0.070990168	6.579463056	4.72E-11	1.31E-09	Abhd8	16	18144464	18157667	abhydrolase domain containing 8 [Source:RGD Symbol;Acc:1305693]	431.831337	365.028229	366.252216	365.007393	306.962136	318.234523	310.758941	308.697433
ENSRNOG00000000055.8	0.267016197	-1.591803018	3.379928245	0.470957637	0.637670988		Fcrl6	13	85066694	85072600	Fc receptor-like 6 [Source:RGD Symbol;Acc:1563939]	0.1095	0	0	0.110513	0	0	0	0
ENSRNOG00000000062.6	335.6469543	0.38468857	0.125632153	-3.062023219	0.002198464	0.008441509	Pcgf3	14	1233947	1291793	polycomb group ring finger 3 [Source:RGD Symbol;Acc:1311479]	13.822957	12.320142	14.636215	14.011549	23.418192	19.84736	15.737415	21.750957
ENSRNOG00000000064.5	2.183299796	-0.308395807	1.135575035	0.271576776	0.785947459		Atp5me	14	1319868	1321013	ATP synthase membrane subunit e [Source:RGD Symbol;Acc:621377]	7.007006	0	13.854903	10.360764	11.441857	6.537938	3.496644	6.472082
ENSRNOG00000000065.6	3.192273769	0.372331345	0.927058458	-0.401626609	0.687958844		Pde6b	14	1323310	1366450	phosphodiesterase 6B [Source:RGD Symbol;Acc:1311039]	0.039756	0.163929	0.12307	0.080285	0.043835	0.158143	0.200219	0.198207
ENSRNOG00000000066.6	249.4599676	0.318917885	0.135762284	-2.349090455	0.018819334	0.050363957	Fbxo28	13	93995996	94021464	F-box protein 28 [Source:RGD Symbol;Acc:1304584]	18.762185	15.582303	13.829405	18.48847	26.905549	24.496933	19.91603	22.51138
ENSRNOG00000000068.6	1000.047951	-0.122451993	0.090045085	1.359896459	0.173862692	0.294008565	Ppp2r5a	13	102931264	102975661	protein phosphatase 2, regulatory subunit B', alpha [Source:RGD Symbol;Acc:1308022]	40.687688	42.807256	42.799858	46.594225	47.646674	43.364806	46.667916	41.513227
ENSRNOG00000000070.6	495.7384146	0.301323549	0.111144355	-2.711100784	0.006706024	0.021637405	Dr1	14	1458223	1469638	down-regulator of transcription 1 [Source:RGD Symbol;Acc:1305201]	15.092317	16.70757	15.055144	18.937262	25.576013	22.629929	21.998398	21.488295
ENSRNOG00000000073.7	86.27400054	0.72160483	0.197082886	-3.661428172	0.000250813	0.001341289	Tmed5	14	1607819	1628426	transmembrane p24 trafficking protein 5 [Source:RGD Symbol;Acc:1359437]	5.90068	6.858405	7.48759	6.239516	12.828902	10.642343	11.12801	14.782346
ENSRNOG00000000075.7	165.4785495	0.594552664	0.178587814	-3.32918943	0.000870991	0.003871519	Mtf2	14	1640746	1683524	metal response element binding transcription factor 2 [Source:RGD Symbol;Acc:1304727]	4.111718	6.028331	4.671285	6.779463	11.120641	8.485806	8.597327	8.802238
ENSRNOG00000000081.7	95.0766496	0.06058806	0.24399188	-0.248319987	0.803886836	0.876716698	Antxr2	14	11541772	11682094	ANTXR cell adhesion molecule 2 [Source:RGD Symbol;Acc:1561294]	4.511589	1.832021	3.769694	2.436919	4.321545	3.04979	3.140488	4.070318
ENSRNOG00000000082.8	223.1187707	0.253834413	0.174723505	-1.452777702	0.146285485	0.25907335	Hltf	2	102549724	102609327	helicase-like transcription factor [Source:RGD Symbol;Acc:1309031]	3.935542	4.866055	5.438259	4.296748	8.443021	4.712022	5.623118	6.307823
ENSRNOG00000000091.4	99.48652345	0.193101841	0.195424048	-0.988117086	0.323095309	0.466457361	Smad9	2	138986471	139006307	SMAD family member 9 [Source:RGD Symbol;Acc:71004]	1.614082	1.904352	1.735245	2.195771	2.498023	3.051226	2.101757	1.988386
ENSRNOG00000000095.7	322.5254552	0.02663601	0.118889317	-0.224040399	0.822725868	0.890036772	Gpr89b	2	184401438	184445584	G protein-coupled receptor 89B [Source:RGD Symbol;Acc:1304837]	17.963972	14.037122	19.282676	16.421252	21.712098	18.719503	17.875663	19.26959
ENSRNOG00000000096.8	32.87652911	0.716194796	0.295195143	-2.426174049	0.01525895	0.042547864	Pdzk1	2	184376161	184407514	PDZ domain containing 1 [Source:RGD Symbol;Acc:70924]	1.363098	1.344439	1.459702	1.100503	2.419475	1.946849	2.562951	2.835692
ENSRNOG00000000097.7	19.6800726	-0.712453788	0.391122051	1.821563847	0.068521191	0.142884277	Cd160	2	184340599	184375834	CD160 molecule [Source:RGD Symbol;Acc:1563598]	0.989499	1.784815	1.019354	1.472259	0.703504	0.977576	0.993253	0.976671
ENSRNOG00000000098.8	747.5613496	0.113091808	0.104555142	-1.081647506	0.279409187	0.418968859	Rnf115	2	184262371	184329823	ring finger protein 115 [Source:RGD Symbol;Acc:1305315]	40.889368	40.715907	31.989168	40.336715	48.241215	48.783575	47.538332	43.495248
ENSRNOG00000000104.6	451.1884784	-0.267998162	0.108548973	2.468914759	0.01355235	0.038684679	Thoc3	17	10143139	10152370	THO complex subunit 3 [Source:RGD Symbol;Acc:1311669]	25.176991	23.5191	20.842622	26.034942	21.662807	25.05644	20.975753	21.781194
ENSRNOG00000000105.7	4359.679613	0.844825062	0.11338374	-7.45102484	9.26E-14	4.26E-12	Cplx2	17	10222347	10293855	complexin 2 [Source:RGD Symbol;Acc:70945]	168.684356	137.490424	205.934952	151.089051	358.630642	352.900383	274.608857	356.579706
ENSRNOG00000000108.4	282.9489052	-0.186959832	0.130205066	1.435887546	0.151034343	0.265338044	Aga	16	38504663	38516606	aspartylglucosaminidase [Source:RGD Symbol;Acc:1309646]	23.113519	25.318743	24.382993	23.729111	25.006701	22.333261	27.578082	20.926533
ENSRNOG00000000109.3	0.49007758	1.173098162	2.501127667	-0.469027702	0.639049835		Fgf20	16	52010194	52038204	fibroblast growth factor 20 [Source:RGD Symbol;Acc:71068]	0	0	0	0.074104	0	0	0.072881	0.139028
ENSRNOG00000000111.6	376.941334	-0.248524831	0.107375682	2.314535534	0.020638364	0.054122775	Coprs	16	75720061	75726375	coordinator of PRMT5 and differentiation stimulator [Source:RGD Symbol;Acc:1565675]	123.609466	129.68994	111.588369	119.606909	114.082922	116.672272	110.51199	119.21058
ENSRNOG00000000112.6	508.4662519	0.11135103	0.094390942	-1.179679187	0.238127835	0.371560649	Champ1	16	75733805	75744984	chromosome alignment maintaining phosphoprotein 1 [Source:RGD Symbol;Acc:1311283]	12.303075	11.81983	11.74084	11.028997	15.308477	13.907284	13.401386	14.592416
ENSRNOG00000000113.6	119.8698656	0.787153251	0.168025603	-4.684722065	2.80E-06	2.68E-05	Elac1	18	67323583	67340936	elaC ribonuclease Z 1 [Source:RGD Symbol;Acc:1304757]	2.955856	3.695938	3.307175	3.156872	6.370875	6.150075	6.018712	7.131234
ENSRNOG00000000121.6	83.68071123	-0.234704441	0.188398179	1.245789329	0.212841748	0.342113585	Pigv	5	145889646	145901533	phosphatidylinositol glycan anchor biosynthesis, class V [Source:RGD Symbol;Acc:1309526]	4.227024	3.461766	3.761279	3.424225	3.689429	3.852375	3.697662	3.017676
ENSRNOG00000000122.5	190.7440468	-0.18315575	0.137561284	1.331448393	0.183041515	0.305386092	Ak2	5	141346063	141364632	adenylate kinase 2 [Source:RGD Symbol;Acc:2077]	13.82213	11.252813	13.00888	12.531686	12.873438	13.617411	13.080074	10.600973
ENSRNOG00000000123.7	1015.465603	-0.120757941	0.108266206	1.115379812	0.264687697	0.402186762	Rnf19b	5	141406118	141431380	ring finger protein 19B [Source:RGD Symbol;Acc:1305470]	48.005152	41.431723	35.628393	40.16308	41.095473	48.356887	36.685445	45.217675
ENSRNOG00000000124.7	6.343239862	-0.973222811	0.734393608	1.325205994	0.185102838		LOC103690615	9	6382212	6382523	transmembrane protein 234-like [Source:RGD Symbol;Acc:9400366]	16.256254	2.636044	8.230635	5.201206	3.351655	7.767847	5.121348	1.922401
ENSRNOG00000000127.8	312.6399092	0.74031098	0.111006858	-6.669056233	2.57E-11	7.46E-10	Kpna6	5	141991568	142021120	karyopherin subunit alpha 6 [Source:RGD Symbol;Acc:1306570]	10.71599	10.912766	11.355408	10.975117	21.404048	22.34025	19.234463	19.929944
ENSRNOG00000000129.9	4606.626196	0.161057654	0.086926124	-1.852810704	0.063909496	0.135139227	Phf24	5	57142632	57168497	PHD finger protein 24 [Source:RGD Symbol;Acc:1559864]	150.504363	109.938682	120.664924	127.327828	163.574446	163.984959	141.848366	170.150033
ENSRNOG00000000130.8	2192.786102	0.021277853	0.116011195	-0.183412067	0.854474709	0.912185694	Dnajb5	5	57176845	57185490	DnaJ heat shock protein family (Hsp40) member B5 [Source:RGD Symbol;Acc:1307453]	87.054324	74.881424	76.764743	93.123096	120.813389	98.043287	77.624317	83.767257
ENSRNOG00000000133.8	1467.652102	-0.504679433	0.119196747	4.2340034	2.30E-05	0.000170631	Txndc15	17	8845084	8910539	thioredoxin domain containing 15 [Source:RGD Symbol;Acc:1304696]	134.153466	159.695204	108.798459	136.32915	102.582704	114.588621	111.119718	101.18605
ENSRNOG00000000137.7	25.47010963	-0.451231763	0.322505557	1.399144149	0.161769761	0.278810289	Ly86	17	27415830	27487260	lymphocyte antigen 86 [Source:RGD Symbol;Acc:1309936]	3.831357	3.567645	4.268025	4.755413	3.642722	3.8763	2.866294	3.149352
ENSRNOG00000000138.9	14.52475351	-0.233539508	0.444489231	0.525410947	0.599297545	0.719404593	Glis1	5	122222128	122412141	GLIS family zinc finger 1 [Source:RGD Symbol;Acc:1308030]	0.392056	0.503912	0.704914	0.587774	0.467298	0.333505	0.585128	0.706308
ENSRNOG00000000142.6	256.8199879	0.381021009	0.147765811	-2.578546451	0.009921696	0.029997514	Plxdc2	17	79196369	79585282	plexin domain containing 2 [Source:RGD Symbol;Acc:1305962]	9.504467	7.952859	9.602766	7.177961	12.473348	10.289215	12.258139	15.169205
ENSRNOG00000000145.6	486.3801322	0.250500746	0.110562692	-2.265689645	0.023470392	0.059940727	Pik3r3	5	129701229	129772583	phosphoinositide-3-kinase regulatory subunit 3 [Source:RGD Symbol;Acc:621042]	7.760991	8.828372	8.480327	8.575786	12.460827	10.406508	11.974011	10.411325
ENSRNOG00000000150.8	180.6829459	-0.545090943	0.149672871	3.641882043	0.000270652	0.001429403	Dnajc1	17	80955237	81111988	DnaJ heat shock protein family (Hsp40) member C1 [Source:RGD Symbol;Acc:2322144]	11.865483	12.162154	9.948805	12.108104	8.23269	7.842819	9.543009	9.986542
ENSRNOG00000000151.8	244.2004644	0.17323684	0.151221127	-1.145586222	0.251966401	0.38769454	Ldlrap1	5	146955607	146978601	low density lipoprotein receptor adaptor protein 1 [Source:RGD Symbol;Acc:1563417]	7.203507	5.465669	8.808262	5.777662	8.521155	8.392369	9.385344	8.206789
ENSRNOG00000000155.7	247.4919217	0.54546439	0.140856744	-3.872476218	0.000107735	0.00064807	Cog3	15	51020813	51070570	component of oligomeric golgi complex 3 [Source:RGD Symbol;Acc:1304555]	6.011275	5.56927	7.870433	6.859466	11.503963	12.408063	9.640428	9.694975
ENSRNOG00000000156.7	102.7895528	-0.411169627	0.243436957	1.689018923	0.091215804	0.178734505	Megf6	5	164738352	164839139	multiple EGF-like-domains 6 [Source:RGD Symbol;Acc:621188]	3.021184	1.320951	2.686343	1.468714	1.97144	1.520663	1.563591	2.109792
ENSRNOG00000000157.6	838.1050168	-0.02788128	0.099837386	0.279266926	0.780039986	0.859607989	Atg12	18	39452191	39462418	autophagy related 12 [Source:RGD Symbol;Acc:1306306]	34.046745	38.314794	33.424488	38.742537	44.19286	37.356776	40.396483	38.35695
ENSRNOG00000000158.6	594.5570072	-0.239472527	0.146084026	1.639279342	0.101155096	0.193822497	Cdo1	18	39432474	39447296	cysteine dioxygenase type 1 [Source:RGD Symbol;Acc:69262]	52.721061	65.742228	49.142222	72.024368	55.319164	56.251249	68.634595	49.009147
ENSRNOG00000000161.8	327.7882762	0.599873533	0.118194063	-5.075327116	3.87E-07	4.65E-06	Chm	X	78203204	78361943	CHM Rab escort protein [Source:RGD Symbol;Acc:2340]	6.173757	6.413736	7.488454	6.327955	10.552969	11.298852	10.845578	12.429694
ENSRNOG00000000164.5	1077.470978	0.229872591	0.103354069	-2.224127155	0.02613989	0.065644912	Lamp2	X	117057606	117260522	lysosomal-associated membrane protein 2 [Source:RGD Symbol;Acc:2990]	51.609707	60.576105	66.455939	58.30568	80.900195	72.966997	82.850412	77.08649
ENSRNOG00000000165.9	2.73830281	0.159383006	1.075991169	-0.148126686	0.88224279		Pfkfb1	X	19508546	19562182	6-phosphofructo-2-kinase/fructose-2,6-biphosphatase 1 [Source:RGD Symbol;Acc:3307]	0.176723	0.068197	0.243688	0.251221	0	0.586361	0.084536	0.251975
ENSRNOG00000000166.8	75.67377845	-0.374676967	0.231258438	1.620165607	0.105196707	0.199844711	Apex2	X	19487419	19508439	apurinic/apyrimidinic endodeoxyribonuclease 2 [Source:RGD Symbol;Acc:1565983]	5.98862	4.247814	2.930125	5.856297	4.565712	4.209426	4.057169	3.688871
ENSRNOG00000000167.8	73.25088669	0.030075605	0.308770286	-0.097404468	0.922405196	0.953239806	Alas2	X	19463171	19486519	5'-aminolevulinate synthase 2 [Source:RGD Symbol;Acc:2084]	7.373584	2.211085	3.933957	2.368669	5.572424	3.514122	4.30575	4.69867
ENSRNOG00000000168.5	1472.802286	0.246830801	0.101908423	-2.422084401	0.015431766	0.042963439	Gatm	3	109658951	109684129	glycine amidinotransferase [Source:RGD Symbol;Acc:71090]	48.995231	43.522369	61.279882	54.831265	73.733137	66.865189	72.433895	65.457189
ENSRNOG00000000169.6	54.82520992	-0.040671589	0.248825508	0.163454258	0.870160786	0.921545473	Spata5l1	3	109694757	109707757	spermatogenesis associated 5-like 1 [Source:RGD Symbol;Acc:1595990]	2.501575	3.134804	2.447287	1.608645	2.910921	2.786119	2.464861	2.56718
ENSRNOG00000000170.6	880.3847083	0.309027989	0.092540225	-3.339390953	0.000839623	0.003751701	Slc30a4	3	109753273	109775306	solute carrier family 30 member 4 [Source:RGD Symbol;Acc:619750]	14.984578	14.623068	16.001169	18.328803	22.687414	21.391984	22.507372	22.622023
ENSRNOG00000000172.8	96.44460333	-0.100288844	0.192040674	0.522227099	0.60151222	0.720860563	Sqor	3	109841250	109960778	sulfide quinone oxidoreductase [Source:RGD Symbol;Acc:1564504]	5.583832	7.462973	7.269558	7.228069	8.564085	7.96537	5.847186	6.862058
ENSRNOG00000000175.7	533.6843242	-0.19149282	0.125798942	1.522213281	0.127955648	0.233594203	Mier2	7	10153649	10169378	MIER family member 2 [Source:RGD Symbol;Acc:1307278]	26.070654	17.668003	25.476153	18.698851	20.358676	21.167048	22.061792	22.796504
ENSRNOG00000000177.4	97.83463272	-0.509384441	0.215101102	2.368116377	0.017878911	0.048385178	Plpp2	7	10175948	10184071	phospholipid phosphatase 2 [Source:RGD Symbol;Acc:628893]	5.110827	7.302617	10.026036	7.114057	5.054799	6.221263	6.123127	6.008334
ENSRNOG00000000184.7	58.72408188	0.430006525	0.30425739	-1.41329854	0.157567963	0.273342816	Tmprss6	7	109985931	110021624	transmembrane serine protease 6 [Source:RGD Symbol;Acc:1307138]	1.030601	0.63528	1.947388	1.101459	1.716426	1.267773	2.365315	1.747626
ENSRNOG00000000185.6	416.7068814	-0.638417262	0.105832043	6.032362658	1.62E-09	3.26E-08	Mpst	7	109955675	109963141	mercaptopyruvate sulfurtransferase [Source:RGD Symbol;Acc:620065]	50.002644	43.05123	46.373177	41.934408	29.877024	33.823856	32.993689	34.439873
ENSRNOG00000000186.8	927.6089465	-0.338167445	0.096899219	3.489888253	0.000483223	0.00234055	Tst	7	109948062	109957216	thiosulfate sulfurtransferase [Source:RGD Symbol;Acc:3913]	57.383634	49.437884	61.553107	48.168466	51.521491	51.172278	44.283912	46.105476
ENSRNOG00000000187.7	9.57151231	0.534212673	0.572121465	-0.93373996	0.350438047	0.494444312	Csf2rb	7	109886425	109904157	colony stimulating factor 2 receptor subunit beta [Source:RGD Symbol;Acc:620189]	0.422499	0.055031	0.488389	0.218681	0.627268	0.484749	0.4972	0.37574
ENSRNOG00000000190.8	11.38914738	3.484942427	0.750375006	-4.64426773	3.41E-06	3.18E-05	Ep300	7	113106247	113136088	E1A binding protein p300 [Source:RGD Symbol;Acc:620036]	0	0.137849	0.061375	0	1.026274	0.955394	0.405722	0.48936
ENSRNOG00000000195.8	107.1642587	0.166473703	0.176315111	-0.944182841	0.345076222	0.488931267	LOC108348048	8	38815210	38839112	von Willebrand factor A domain-containing protein 5A [Source:RGD Symbol;Acc:11476240]	2.945677	2.766623	3.050031	2.202213	3.708589	3.277324	3.067947	3.85103
ENSRNOG00000000196.8	13.12451851	0.352980913	0.521390179	-0.676999543	0.498406244	0.632451797	Cyp19a1	8	54553165	54580758	cytochrome P450, family 19, subfamily a, polypeptide 1 [Source:RGD Symbol;Acc:2457]	0.410712	0.87002	0.472534	0.273232	0.644003	0.418651	1.203452	0.693221
ENSRNOG00000000199.4	0	0					RGD1559995	8	79215362	79216570	similar to developmental pluripotency associated 5 [Source:RGD Symbol;Acc:1559995]	0	0	0	0	0	0	0	0
ENSRNOG00000000201.8	0.366826007	-0.787303837	2.76854543	0.284374541	0.776123367		Gsta5	8	79105661	79117472	glutathione S-transferase alpha 5 [Source:RGD Symbol;Acc:1593189]	0	0.142904	0	0.171704	0	0	0	0.173277
ENSRNOG00000000204.8	670.1905209	0.599635316	0.102829083	-5.831378612	5.50E-09	1.00E-07	Syncrip	8	89402866	89435515	synaptotagmin binding, cytoplasmic RNA interacting protein [Source:RGD Symbol;Acc:1305683]	10.53836	10.361796	13.023608	11.461984	21.956195	19.02563	17.426647	19.157296
ENSRNOG00000000219.8	801.0418431	-0.178276296	0.101025148	1.76467246	0.07761883	0.157250201	Ano10	8	121841665	121962670	anoctamin 10 [Source:RGD Symbol;Acc:1308260]	37.346658	33.953041	32.961326	32.474084	36.998527	38.640329	28.838399	32.034948
ENSRNOG00000000221.6	250.7364406	0.029354365	0.127267983	-0.230650039	0.81758669	0.886230896	Abhd5	8	122000389	122026447	abhydrolase domain containing 5, lysophosphatidic acid acyltransferase [Source:RGD Symbol;Acc:1303237]	8.529035	9.712062	8.717359	10.153541	10.467189	11.234434	11.089522	10.00179
ENSRNOG00000000230.8	281.0194802	-0.327928219	0.141198455	2.322463226	0.020208006	0.053288026	Lmf1	10	14597594	14684119	lipase maturation factor 1 [Source:RGD Symbol;Acc:1310180]	17.447814	11.53632	17.207279	15.054531	12.020634	13.95931	13.020906	15.671292
ENSRNOG00000000231.7	2543.626892	-0.277345333	0.076223615	3.638574928	0.000274151	0.001443661	Kctd17	7	109979060	110008927	potassium channel tetramerization domain containing 17 [Source:RGD Symbol;Acc:1311154]	150.305198	128.164788	144.206458	128.311673	128.033362	138.405318	119.28439	126.550865
ENSRNOG00000000233.7	17.1735885	0.193009576	0.399378145	-0.483275257	0.628900306	0.742830031	Grm6	10	35167985	35182717	glutamate metabotropic receptor 6 [Source:RGD Symbol;Acc:2747]	0.344996	0.434147	0.299423	0.356056	0.470938	0.621461	0.410274	0.361244
ENSRNOG00000000236.8	642.443924	0.501682801	0.089061679	-5.632981613	1.77E-08	2.87E-07	Zfp207	10	65385740	65397386	zinc finger protein 207 [Source:RGD Symbol;Acc:1308121]	37.537418	37.848603	36.007392	39.25527	64.783817	61.37586	57.015586	57.827325
ENSRNOG00000000237.8	259.2904326	0.871267254	0.16177292	-5.385742284	7.21E-08	1.03E-06	RGD1310429	10	65360924	65373864	similar to Protein Njmu-R1 [Source:RGD Symbol;Acc:1310429]	7.115895	9.364643	11.956053	8.569942	22.458015	18.316922	15.810037	20.103849
ENSRNOG00000000239.5	0.61643246	-0.534770774	2.197618625	0.243341027	0.807741224		Ccl7	10	67016446	67018303	C-C motif chemokine ligand 7 [Source:RGD Symbol;Acc:1359152]	0	0.294557	0.191574	0	0.21669	0	0.19515	0
ENSRNOG00000000244.8	251.0893389	-0.084886802	0.131987313	0.643143647	0.520130895	0.652816887	Coil	10	73789488	73810393	coilin [Source:RGD Symbol;Acc:62031]	10.00901	11.268276	9.050419	9.535343	10.068125	11.398913	10.9936	10.044775
ENSRNOG00000000245.8	78.32485663	0.405167179	0.225239839	-1.798825559	0.072046279	0.148415129	Slc16a6	10	94426244	94448779	solute carrier family 16, member 6 [Source:RGD Symbol;Acc:735117]	2.943634	2.59811	3.78134	2.759529	4.159503	3.243007	5.060139	5.531982
ENSRNOG00000000246.7	1744.213405	-0.032002946	0.072871841	0.439167526	0.660540154	0.767409414	Amz2	10	94401579	94412114	archaelysin family metallopeptidase 2 [Source:RGD Symbol;Acc:1304846]	65.110415	54.291677	63.574221	64.042454	68.942619	66.288428	68.192604	68.392654
ENSRNOG00000000247.7	434.6936414	-0.2979818	0.09630234	3.094232197	0.00197323	0.00774872	Mfsd11	10	102056051	102075064	major facilitator superfamily domain containing 11 [Source:RGD Symbol;Acc:1307394]	19.571485	18.642765	20.238866	19.850406	18.101032	18.128014	18.367513	17.191722
ENSRNOG00000000248.7	1252.678439	0.073954446	0.086866265	-0.8513598	0.394569516	0.537511121	Srsf2	10	102052314	102055338	serine and arginine rich splicing factor 2 [Source:RGD Symbol;Acc:1359422]	99.77896	107.688681	114.835204	108.016846	127.623892	129.081591	117.150156	137.502662
ENSRNOG00000000249.6	102.4482537	-0.710396472	0.193375765	3.673658244	0.000239102	0.001287235	Mettl23	10	102047314	102051977	methyltransferase like 23 [Source:RGD Symbol;Acc:1306284]	16.19669	22.041704	16.115139	21.878999	13.315783	14.652331	11.291567	13.587833
ENSRNOG00000000250.7	224.3272243	-0.402431973	0.134542434	2.99111561	0.002779602	0.010282118	Jmjd6	10	102041120	102047182	jumonji domain containing 6, arginine demethylase and lysine hydroxylase [Source:RGD Symbol;Acc:1305395]	15.54206	17.230717	14.212916	16.683033	15.084788	14.60693	11.879349	12.956454
ENSRNOG00000000251.8	1.475526546	1.465770907	1.443041944	-1.015750729	0.309748104		St6galnac1	10	101972668	101983053	ST6 N-acetylgalactosaminide alpha-2,6-sialyltransferase 1 [Source:RGD Symbol;Acc:1562048]	0.090709	0	0	0.04627	0.098895	0.177249	0.090757	0.04424
ENSRNOG00000000257.7	1649.92403	0.415276477	0.091224676	-4.552238467	5.31E-06	4.72E-05	Smpd3	19	34162341	34245749	sphingomyelin phosphodiesterase 3 [Source:RGD Symbol;Acc:619754]	27.747204	23.90292	31.103446	26.216084	43.666985	38.809964	37.073437	44.202945
ENSRNOG00000000258.7	664.1371996	-0.196120599	0.103542488	1.894107457	0.058210748	0.125362986	Prmt7	19	34110747	34162577	protein arginine methyltransferase 7 [Source:RGD Symbol;Acc:1304869]	23.211408	19.680663	20.029813	22.394908	20.876642	24.522973	17.876344	20.654161
ENSRNOG00000000262.7	633.8484257	-0.333867849	0.106740543	3.127844777	0.001760932	0.007031565	Zfp821	19	37680628	37698831	zinc finger protein 821 [Source:RGD Symbol;Acc:1306674]	46.319762	35.575484	43.106604	38.779091	32.934057	39.552606	33.378771	40.129991
ENSRNOG00000000264.6	605.9516751	-0.02807136	0.098940009	0.283721017	0.776624187	0.857412558	Def8	19	51474878	51495638	differentially expressed in FDCP 8 homolog [Source:RGD Symbol;Acc:1309008]	21.065195	16.302615	21.343875	17.833518	21.345441	21.542446	20.121867	21.439388
ENSRNOG00000000274.8	2643.878404	0.030233683	0.081390728	-0.371463478	0.710292354	0.807239246	Phyhipl	20	18024666	18065478	phytanoyl-CoA 2-hydroxylase interacting protein-like [Source:RGD Symbol;Acc:1307967]	188.953788	163.586357	152.651093	176.364806	185.071716	207.872631	190.771077	199.941537
ENSRNOG00000000275.9	639.7612578	0.036301248	0.096816548	-0.374948799	0.707698546	0.805367854	Fam13c	20	18065628	18187592	family with sequence similarity 13, member C [Source:RGD Symbol;Acc:1310149]	19.518706	20.886623	20.217399	23.247714	26.235175	23.124609	23.056587	24.718917
ENSRNOG00000000277.9	12.15593555	0.849916207	0.487336101	-1.7440042	0.081158357	0.162959308	Tet1	20	25768120	25833052	tet methylcytosine dioxygenase 1 [Source:RGD Symbol;Acc:1310993]	0.143029	0.113602	0.129518	0.196387	0.199885	0.250335	0.302806	0.418539
ENSRNOG00000000279.8	339.2331522	-0.47156844	0.12924663	3.648593706	0.00026368	0.001399226	Rtn4ip1	20	47382234	47422338	reticulon 4 interacting protein 1 [Source:RGD Symbol;Acc:1563384]	20.041839	14.002441	16.071129	17.447779	11.596925	14.713445	13.20388	15.11644
ENSRNOG00000000281.8	892.517226	-0.240407635	0.1184088	2.030318988	0.042324125	0.097357612	Prodh	11	82910137	82927305	proline dehydrogenase [Source:RGD Symbol;Acc:1590932]	49.781016	39.277682	51.533793	39.048144	49.486469	41.66424	44.370374	35.725682
ENSRNOG00000000282.6	0.13045436	-0.834045844	3.533811541	0.236018767	0.813418107		Gsc2	11	83072138	83074126	goosecoid homeobox 2 [Source:RGD Symbol;Acc:1305333]	0.124389	0	0	0	0	0	0	0
ENSRNOG00000000283.5	319.4617262	-0.066376519	0.117146112	0.566613079	0.570977087	0.696672052	Ess2	11	83075925	83084846	ess-2 splicing factor homolog [Source:RGD Symbol;Acc:1308218]	23.205672	18.70257	18.118165	19.304744	21.707804	23.461723	18.813331	21.365435
ENSRNOG00000000288.8	168.697956	0.056064579	0.191827142	-0.292266144	0.770083143	0.853057846	Scarf2	11	83175963	83187348	scavenger receptor class F, member 2 [Source:RGD Symbol;Acc:1306013]	6.586418	3.292068	6.793809	4.878114	6.083321	6.448059	7.086042	5.469433
ENSRNOG00000000299.6	347.6675288	1.069903171	0.134662978	-7.945043166	1.94E-15	1.17E-13	Foxo3	20	45672995	45764561	forkhead box O3 [Source:RGD Symbol;Acc:1309196]	6.80197	5.986571	7.833944	5.764294	17.869343	15.010615	12.595193	17.048566
ENSRNOG00000000302.8	759.2903595	-0.16541277	0.103562545	1.597225815	0.11021538	0.207184881	Sesn1	20	45294871	45387697	sestrin 1 [Source:RGD Symbol;Acc:1307517]	28.193525	30.246858	30.186692	34.543123	33.462082	31.87804	31.711819	26.905943
ENSRNOG00000000303.8	104.915331	-0.248622484	0.181328432	1.371116941	0.170338505	0.28950536	Cep57l1	20	45238044	45294540	centrosomal protein 57-like 1 [Source:RGD Symbol;Acc:1311358]	4.7941	5.861728	5.603513	5.939907	4.69041	5.156404	6.164676	5.093433
ENSRNOG00000000304.8	1091.976563	0.23962603	0.089435187	-2.679326098	0.007377051	0.02339519	Cd164	20	45023973	45035634	CD164 molecule [Source:RGD Symbol;Acc:70942]	35.983154	37.687925	42.528717	42.049679	55.50618	49.573869	50.867626	54.867375
ENSRNOG00000000306.6	135.9967393	-0.958753496	0.186085264	5.152226861	2.57E-07	3.22E-06	Smpd2	20	44986231	44989441	sphingomyelin phosphodiesterase 2 [Source:RGD Symbol;Acc:619753]	13.864616	14.834657	10.002683	11.099136	6.490845	9.012949	6.753091	6.764061
ENSRNOG00000000307.7	104.7624171	-0.46647403	0.19566921	2.383993017	0.017125927	0.046761481	Mical1	20	44974138	44986089	microtubule associated monooxygenase, calponin and LIM domain containing 1 [Source:RGD Symbol;Acc:1309386]	4.429869	2.600741	3.457113	2.781246	2.935566	2.606301	2.950278	2.290801
ENSRNOG00000000308.7	172.0289124	0.049401102	0.136268618	-0.36252736	0.716957982	0.812660171	Zbtb24	20	44947297	44963963	zinc finger and BTB domain containing 24 [Source:RGD Symbol;Acc:1306951]	4.837055	4.437466	4.155403	4.818813	5.161308	5.186914	5.393367	5.534994
ENSRNOG00000000312.5	986.0950641	-0.150388243	0.086610331	1.736377648	0.082497082	0.165096957	Fig4	20	44600603	44723844	FIG4 phosphoinositide 5-phosphatase [Source:RGD Symbol;Acc:1311375]	38.073523	30.150208	30.970838	35.527581	35.601396	33.382832	34.034343	33.546445
ENSRNOG00000000314.8	1121.94178	0.342989162	0.089933734	-3.81379874	0.000136847	0.000799241	Sec63	20	46245101	46314055	SEC63 homolog, protein translocation regulator [Source:RGD Symbol;Acc:1304984]	21.872602	19.451014	23.122468	24.588465	34.347756	29.271859	30.167781	33.365696
ENSRNOG00000000316.7	1288.543051	0.50160517	0.111873746	-4.483671885	7.34E-06	6.22E-05	Sobp	20	46482765	46663541	sine oculis binding protein homolog [Source:RGD Symbol;Acc:1560479]	19.682658	12.608489	16.726884	16.894061	29.106061	25.808042	22.174255	27.824562
ENSRNOG00000000320.6	0	0					AABR07045462.1	20	47048674	47048964		0	0	0	0	0	0	0	0
ENSRNOG00000000321.6	826.4927671	-0.003032147	0.123267479	0.02459811	0.980375526	0.987660609	Cd24	20	47073512	47079662	CD24 molecule [Source:RGD Symbol;Acc:2298]	43.189894	54.015971	47.03372	47.566134	64.763355	58.232684	48.929538	45.156322
ENSRNOG00000000322.8	344.6202594	-0.149375353	0.118031462	1.265555395	0.205672304	0.333295197	Atg5	20	47798290	47889209	autophagy related 5 [Source:RGD Symbol;Acc:1359580]	19.382205	20.947658	18.155056	21.312811	21.220114	22.542619	17.475568	20.178331
ENSRNOG00000000323.8	10.99771381	0.52216739	0.550976327	-0.947712931	0.343275616	0.487239693	Prdm1	20	47959858	47981488	PR/SET domain 1 [Source:RGD Symbol;Acc:1311765]	0.196384	0.118621	0.356115	0.065508	0.221175	0.243033	0.367188	0.340495
ENSRNOG00000000327.6	851.3075266	0.212930201	0.108724858	-1.958431625	0.050179387	0.110925682	Hace1	20	49035648	49151103	HECT domain and ankyrin repeat containing, E3 ubiquitin protein ligase 1 [Source:RGD Symbol;Acc:1306114]	20.486044	24.234793	21.167694	25.606525	33.231296	30.52354	25.640272	30.692731
ENSRNOG00000000335.8	0.904095293	-0.685155002	1.800660184	0.380502111	0.70357273		Ermap	5	132789991	132802847	erythroblast membrane associated protein (Scianna blood group) [Source:RGD Symbol;Acc:1309996]	0.048174	0	0.112984	0.049258	0	0.093594	0	0.045723
ENSRNOG00000000340.8	1033.648848	-0.443439871	0.110719494	4.005074962	6.20E-05	0.000400616	Rtraf	15	4442573	4457972	RNA transcription, translation and transport factor [Source:RGD Symbol;Acc:1304704]	144.971849	175.606015	134.306889	168.309619	136.234976	134.437421	129.776373	118.085089
ENSRNOG00000000341.8	119.2085954	0.072000011	0.199744884	-0.360459853	0.718503274	0.814074685	Nid2	15	4458084	4513843	nidogen 2 [Source:RGD Symbol;Acc:1311685]	3.067984	1.472697	2.658676	2.257405	2.427702	2.713523	2.818547	3.128173
ENSRNOG00000000368.8	473.8338244	0.251101584	0.104767573	-2.396749077	0.016541247	0.045508893	Grik2	20	52133851	52838375	glutamate ionotropic receptor kainate type subunit 2 [Source:RGD Symbol;Acc:2733]	10.596051	10.432131	10.636467	11.427762	16.569918	12.892187	13.615026	14.861398
ENSRNOG00000000373.8	17.26527743	0.004670117	0.396404321	-0.011781196	0.990600183	0.994451347	Ctnna3	20	23623560	25199978	catenin alpha 3 [Source:RGD Symbol;Acc:1562230]	0.664077	0.727519	0.420293	0.702614	0.656726	0.719977	0.857231	0.635481
ENSRNOG00000000376.5	0	0					LOC108349010	20	25051477	25051701	protein kish-B [Source:RGD Symbol;Acc:11454336]	0	0	0	0	0	0	0	0
ENSRNOG00000000383.8	9.802787496	0.498361206	0.581247235	-0.857399701	0.391224024	0.534411574	Mypn	20	25436843	25522443	myopalladin [Source:RGD Symbol;Acc:1308510]	0.140829	0.100497	0.310274	0.061324	0.15278	0.315376	0.200976	0.295225
ENSRNOG00000000384.3	8.405120041	0.399785566	0.70337772	-0.568379627	0.569777221	0.695681509	Atoh7	20	25530826	25531275	atonal bHLH transcription factor 7 [Source:RGD Symbol;Acc:1304957]	6.11491	0.821851	2.873137	2.918525	1.016994	6.658852	2.41435	8.201179
ENSRNOG00000000386.7	99.05380424	-0.474673992	0.229702609	2.066471924	0.038783941	0.090792621	Pbld1	20	25551275	25565614	phenazine biosynthesis-like protein domain containing 1 [Source:RGD Symbol;Acc:621263]	6.16911	8.695591	7.8966	6.790594	5.251642	5.226136	8.801621	4.71523
ENSRNOG00000000387.8	341.5848155	0.099446497	0.120801355	-0.823223356	0.410380989	0.551819274	Dna2	20	25662055	25716319	DNA replication helicase/nuclease 2 [Source:RGD Symbol;Acc:1306791]	10.458191	10.239665	11.445416	13.112542	14.262037	11.964153	14.123262	14.217038
ENSRNOG00000000392.7	395.4849522	-0.230546895	0.106676486	2.161178198	0.030681577	0.07489061	Supv3l1	20	30378550	30399054	Suv3 like RNA helicase [Source:RGD Symbol;Acc:1305565]	19.629823	18.309275	17.86503	18.435143	16.141159	18.897276	16.893449	19.329731
ENSRNOG00000000394.6	268.213629	-0.210172555	0.123116872	1.707097907	0.087803856	0.173554593	Srgn	20	30442813	30457406	serglycin [Source:RGD Symbol;Acc:619969]	30.38516	28.534487	28.415083	24.805517	30.298324	27.876651	26.87922	24.503767
ENSRNOG00000000395.8	2275.308357	-0.123524673	0.078321061	1.577157795	0.114759221	0.213630978	Kifbp	20	30512901	30532476	kinesin family binding protein [Source:RGD Symbol;Acc:1593126]	112.660996	107.629891	95.342799	108.504408	116.326309	113.815749	102.77715	106.47702
ENSRNOG00000000396.8	440.3887852	-0.227120025	0.123222758	1.843166213	0.065304746	0.137426133	Ddx50	20	30560544	30591152	DExD-box helicase 50 [Source:RGD Symbol;Acc:1310934]	23.839448	30.037404	29.256963	33.737457	28.801854	28.867373	25.421564	29.841969
ENSRNOG00000000397.7	572.3106229	-0.015367772	0.113429484	0.135483042	0.892229971	0.935521503	Ccar1	20	30685916	30728526	cell division cycle and apoptosis regulator 1 [Source:RGD Symbol;Acc:1560358]	13.100787	14.759142	13.290866	14.62375	16.171466	13.178907	15.572272	17.447939
ENSRNOG00000000398.7	166.9534147	-0.279945942	0.159371764	1.756559223	0.078992969	0.15947533	Zup1	20	30785227	30815306	zinc finger containing ubiquitin peptidase 1 [Source:RGD Symbol;Acc:1307672]	8.114724	10.302896	11.348708	12.20592	9.441654	9.392148	9.859956	10.313279
ENSRNOG00000000401.8	0	0					Gprc6a	20	30922106	30943412	G protein-coupled receptor, class C, group 6, member A [Source:RGD Symbol;Acc:735077]	0	0	0	0	0	0	0	0
ENSRNOG00000000405.5	0.123964023	0.608626677	3.533811541	-0.172229523	0.863257089		Vgll2	20	31409552	31415408	vestigial-like family member 2 [Source:RGD Symbol;Acc:1311903]	0	0	0	0	0	0	0.075884	0
ENSRNOG00000000406.6	7.377060074	0.614449752	0.60463789	-1.016227666	0.309520985	0.452358565	Ros1	20	31432637	31583865	ROS proto-oncogene 1 , receptor tyrosine kinase [Source:RGD Symbol;Acc:3591]	0.095284	0.064547	0.056339	0.081523	0.197897	0.082978	0.110075	0.124517
ENSRNOG00000000407.7	64.10104216	0.080255211	0.22876788	-0.350815029	0.725727122	0.819170267	Dcbld1	20	31618542	31711692	discoidin, CUB and LCCL domain containing 1 [Source:RGD Symbol;Acc:1307211]	2.470512	1.751788	2.761771	1.586659	2.432839	2.570037	2.696154	2.448293
ENSRNOG00000000408.7	1107.320076	0.262927973	0.118100962	-2.226298329	0.025994205	0.065344954	Gopc	20	31727620	31776903	golgi associated PDZ and coiled-coil motif containing [Source:RGD Symbol;Acc:1309512]	25.092878	25.705687	26.487636	31.595046	37.654912	31.628128	43.582235	34.25771
ENSRNOG00000000410.6	5.768635295	-0.943995832	0.966648251	0.976566017	0.32878405		Nepn	20	31783526	31799446	nephrocan [Source:RGD Symbol;Acc:1307755]	0.070372	0.112842	0.959282	0.849192	0	0.070718	0.641546	0.422027
ENSRNOG00000000411.7	1001.148809	0.023656021	0.096624732	-0.244823668	0.806592967	0.878554845	Nus1	20	31811817	31838561	NUS1 dehydrodolichyl diphosphate synthase subunit [Source:RGD Symbol;Acc:1307879]	27.972976	27.979287	28.768772	34.198298	35.78294	30.819393	35.223938	34.415861
ENSRNOG00000000412.6	1187.853953	0.542948562	0.090671348	-5.988094077	2.12E-09	4.23E-08	Slc35f1	20	32030368	32418611	solute carrier family 35, member F1 [Source:RGD Symbol;Acc:1559576]	21.287631	22.190226	18.875554	23.458756	34.674269	35.350248	35.234087	35.870574
ENSRNOG00000000414.8	27.64464133	1.445665836	0.370133377	-3.905797003	9.39E-05	0.000574988	Cep85l	20	32572741	32739516	centrosomal protein 85-like [Source:RGD Symbol;Acc:2319745]	0.516911	0.423812	0.897994	0.365058	2.17643	1.210985	1.345941	2.014896
ENSRNOG00000000415.7	153.2242963	0.277807669	0.145001905	-1.915889786	0.055379126	0.120250152	Asf1a	20	32893573	32908808	anti-silencing function 1A histone chaperone [Source:RGD Symbol;Acc:1311941]	4.665868	4.015795	4.22974	4.622511	6.518215	5.294987	6.174261	5.963357
ENSRNOG00000000417.8	1666.612375	0.115013281	0.119607235	-0.961591333	0.336254927	0.480530397	Numa1	1	156326259	156372855	nuclear mitotic apparatus protein 1 [Source:RGD Symbol;Acc:1308777]	21.24927	14.767193	24.093829	16.738343	23.565722	23.720505	22.073431	24.160972
ENSRNOG00000000420.8	514.9032485	-0.514540713	0.105590247	4.872994693	1.10E-06	1.19E-05	Nelfe	20	3976518	3982355	negative elongation factor complex member E [Source:RGD Symbol;Acc:1303325]	38.642576	36.841693	30.973813	34.027305	26.315075	29.250102	27.684209	27.674872
ENSRNOG00000000421.5	871.981656	-0.09528604	0.100039455	0.952484596	0.340851274	0.484991761	Skic2	20	3982593	3993261	SKI2 subunit of superkiller complex [Source:RGD Symbol;Acc:1303059]	25.81028	18.574071	22.578653	19.485514	22.338155	23.669598	21.43515	23.527143
ENSRNOG00000000422.5	137.1140847	-0.235390654	0.152376324	1.544798083	0.122395111	0.225091773	Dxo	20	3993327	3995494	decapping exoribonuclease [Source:RGD Symbol;Acc:1303267]	11.488282	11.660744	10.712652	11.150184	10.742895	11.218436	9.284553	11.881658
ENSRNOG00000000428.7	1.385218553	-0.985675372	1.43906851	0.684939852	0.493381877		Cyp21a1	20	4023767	4026923	cytochrome P450, family 21, subfamily a, polypeptide 1 [Source:RGD Symbol;Acc:2461]	0.19894	0.105062	0	0.120289	0	0.05632	0.125627	0.06078
ENSRNOG00000000431.8	1721.959704	-0.301667706	0.073318668	4.114473353	3.88E-05	0.000267245	Atf6b	20	4090921	4098894	activating transcription factor 6 beta [Source:RGD Symbol;Acc:1303317]	80.799163	65.326417	72.195369	71.231769	65.780732	66.287482	64.957469	67.275778
ENSRNOG00000000432.7	277.7832563	-0.511663718	0.129763129	3.943059339	8.04E-05	0.000503046	Fkbpl	20	4099806	4101368	FKBP prolyl isomerase like [Source:RGD Symbol;Acc:1303227]	30.296116	28.660214	22.837735	26.099848	21.628172	21.246917	22.917242	19.618117
ENSRNOG00000000433.7	3948.699215	-0.259006089	0.09997885	2.590608811	0.009580633	0.029136976	Prrt1	20	4117957	4121600	proline-rich transmembrane protein 1 [Source:RGD Symbol;Acc:1359348]	291.101458	192.811227	217.889348	237.316069	208.510683	228.186166	210.685613	233.645778
ENSRNOG00000000435.8	410.7605817	-0.222867753	0.105999785	2.102530242	0.035506853	0.08454152	Ppt2	20	4122463	4132774	palmitoyl-protein thioesterase 2 [Source:RGD Symbol;Acc:620375]	26.903729	26.311037	26.0196	24.6841	27.755554	23.287654	25.973622	23.534311
ENSRNOG00000000436.9	73.06359292	-0.71567826	0.221701768	3.228112553	0.001246099	0.005248358	Egfl8	20	4133629	4136018	EGF-like-domain, multiple 8 [Source:RGD Symbol;Acc:1549706]	10.171605	7.156175	7.634249	5.516156	4.844093	5.946299	4.769949	5.304327
ENSRNOG00000000437.8	3127.514275	-0.161459825	0.099273538	1.626413528	0.103861715	0.197906814	Agpat1	20	4135957	4145278	1-acylglycerol-3-phosphate O-acyltransferase 1 [Source:RGD Symbol;Acc:1303287]	112.784575	73.413446	89.077212	96.456923	92.163866	99.21642	86.48255	95.363076
ENSRNOG00000000438.6	1258.536581	-0.062086333	0.095163977	0.652414231	0.514133986	0.647088095	Rnf5	20	4145507	4147985	ring finger protein 5 [Source:RGD Symbol;Acc:1588458]	149.685234	137.223664	119.813294	123.944027	144.748982	145.162651	150.877244	132.185475
ENSRNOG00000000439.6	46.94111813	-0.806432714	0.263024107	3.06600305	0.002169411	0.008357899	Ager	20	4147890	4151078	advanced glycosylation end product-specific receptor [Source:RGD Symbol;Acc:69258]	4.287413	3.222757	4.094815	5.834935	2.290405	3.181479	2.644268	2.993336
ENSRNOG00000000440.7	886.0989038	-0.14293025	0.089190708	1.602523994	0.109039786	0.205498058	Pbx2	20	4151500	4156425	PBX homeobox 2 [Source:RGD Symbol;Acc:1303084]	36.921198	31.352768	32.50813	32.743595	33.568224	37.213215	34.344817	31.025259
ENSRNOG00000000441.7	58.37622674	-0.446199496	0.237659236	1.877475931	0.060452893	0.1291908	Gpsm3	20	4157123	4159035	G-protein signaling modulator 3 [Source:RGD Symbol;Acc:1303014]	7.139968	4.513011	6.747155	5.615166	6.266908	5.37742	3.775218	4.458786
ENSRNOG00000000442.5	181.155338	-0.180805362	0.145807489	1.240027957	0.214965054	0.344721528	Notch4	20	4160445	4184465	notch receptor 4 [Source:RGD Symbol;Acc:1303282]	2.605464	2.593547	3.35631	2.785804	3.02926	3.101533	2.668622	2.494362
ENSRNOG00000000446.8	0.253072032	0.057788699	3.447872733	-0.016760682	0.986627536		Btnl7	20	4301854	4313274	butyrophilin-like 7 [Source:RGD Symbol;Acc:1303124]	0	0.052745	0	0	0.113317	0	0	0
ENSRNOG00000000451.6	73.42330959	-0.098886742	0.292775695	0.33775598	0.735547085	0.825427615	RT1-Ba	20	4575134	4579744	RT1 class II, locus Ba [Source:RGD Symbol;Acc:1595867]	8.796782	3.900755	13.203053	6.761723	8.009852	6.371172	9.889307	9.708949
ENSRNOG00000000454.6	4.94074657	-0.612339556	0.8928828	0.685800595	0.492838861		RT1-DOb	20	4619816	4625667	RT1 class II, locus DOb [Source:RGD Symbol;Acc:1595814]	0.707341	0.5198	0	0.856687	0.091045	0.684171	0.235023	0.564897
ENSRNOG00000000455.6	183.9170242	-0.143527937	0.144895125	0.990564292	0.321898381	0.46516456	Tap2	20	4636357	4650407	transporter 2, ATP binding cassette subfamily B member [Source:RGD Symbol;Acc:3818]	9.138619	5.884823	8.422871	8.295286	8.226327	7.986886	7.852934	8.161655
ENSRNOG00000000456.7	76.16805897	-0.612340225	0.20869069	2.934200015	0.003344086	0.012012616	Psmb8	20	4652159	4655283	proteasome 20S subunit beta 8 [Source:RGD Symbol;Acc:3426]	8.489202	7.413335	10.774724	8.601334	6.708434	5.989205	5.317942	7.8777
ENSRNOG00000000457.7	65.94604439	-0.409856679	0.216131721	1.896328212	0.057916658	0.12484123	Tap1	20	4656263	4666901	transporter 1, ATP binding cassette subfamily B member [Source:RGD Symbol;Acc:3817]	2.499348	2.44065	2.504493	2.68913	2.00748	1.869036	1.954229	2.752014
ENSRNOG00000000459.8	61.22206128	-0.414246023	0.238951491	1.73359882	0.08298929	0.165921188	Psmb9	20	4666046	4672512	proteasome 20S subunit beta 9 [Source:RGD Symbol;Acc:3427]	11.706573	9.027875	8.515986	8.177983	5.289392	8.522481	8.429328	9.341115
ENSRNOG00000000461.8	2265.684879	-0.113517214	0.08180499	1.387656351	0.165241713	0.282972274	Brd2	20	4728151	4735388	bromodomain containing 2 [Source:RGD Symbol;Acc:1303324]	78.665689	65.542935	72.492093	66.666619	78.305667	80.311946	68.904529	67.625076
ENSRNOG00000000463.7	2527.475543	-0.379253045	0.149780246	2.532063169	0.011339356	0.033430633	Col11a2	20	4786929	4815985	collagen type XI alpha 2 chain [Source:RGD Symbol;Acc:2373]	40.785862	37.679393	65.787169	37.697623	44.927528	40.618561	38.055255	34.164151
ENSRNOG00000000464.8	1952.669392	-0.254951364	0.081134211	3.142341089	0.001676027	0.006744701	Rxrb	20	4816815	4828773	retinoid X receptor beta [Source:RGD Symbol;Acc:3611]	28.964887	22.796101	26.287614	23.963293	24.689915	25.437961	21.869282	24.263266
ENSRNOG00000000465.8	767.1047603	-0.192625083	0.104217321	1.848302005	0.064558666	0.136171846	Slc39a7	20	4822012	4826537	solute carrier family 39 member 7 [Source:RGD Symbol;Acc:1593280]	23.932608	28.682583	25.717969	28.898053	24.591083	27.414424	26.724023	27.155618
ENSRNOG00000000466.5	511.1388803	-0.529421705	0.100388176	5.273745608	1.34E-07	1.81E-06	Hsd17b8	20	4822026	4828742	hydroxysteroid (17-beta) dehydrogenase 8 [Source:RGD Symbol;Acc:1303158]	25.378229	19.998537	23.195804	20.509356	18.057718	18.344408	16.379949	16.724148
ENSRNOG00000000467.5	584.6756376	-0.305018981	0.099553038	3.06388422	0.002184834	0.00839941	Ring1	20	4830053	4833620	ring finger protein 1 [Source:RGD Symbol;Acc:3576]	40.876566	30.760401	32.350485	32.799424	30.986363	32.583811	30.322808	30.622064
ENSRNOG00000000470.8	1599.61843	0.034509067	0.078055813	-0.442107582	0.658411358	0.765736276	Vps52	20	4860843	4931665	VPS52 subunit of GARP complex [Source:RGD Symbol;Acc:3618]	49.958696	39.255795	43.67121	42.349022	51.074305	52.886739	48.034215	49.950016
ENSRNOG00000000471.6	1010.139891	-0.025487204	0.099979824	0.254923469	0.798782209	0.873035639	B3galt4	20	4931768	4938315	Beta-1,3-galactosyltransferase 4 [Source:RGD Symbol;Acc:620328]	40.864412	47.02694	43.532885	41.488962	48.980998	54.047524	42.521176	46.685265
ENSRNOG00000000473.7	1013.012489	-0.572997795	0.109614118	5.227408701	1.72E-07	2.27E-06	Pfdn6	20	4945959	4947433	prefoldin subunit 6 [Source:RGD Symbol;Acc:1303006]	331.042944	359.199996	272.597106	327.386213	223.412613	247.560377	260.197729	247.195396
ENSRNOG00000000474.7	685.2416415	-0.366458348	0.130008206	2.818732432	0.004821369	0.016352156	Rgl2	20	4948497	4969911	ral guanine nucleotide dissociation stimulator-like 2 [Source:RGD Symbol;Acc:1302985]	18.548275	15.586123	21.000089	13.118526	16.68673	13.702018	14.966054	14.352951
ENSRNOG00000000476.6	692.5683727	-0.133871959	0.102572268	1.305147696	0.19184256	0.31645375	Zbtb22	20	4966271	4969498	zinc finger and BTB domain containing 22 [Source:RGD Symbol;Acc:1359627]	31.298133	27.718904	27.067087	26.718116	25.875787	32.580935	29.540852	27.702212
ENSRNOG00000000477.6	413.7619232	-0.387712733	0.106208195	3.650497334	0.000261733	0.001389916	Daxx	20	4970092	4975843	death-domain associated protein [Source:RGD Symbol;Acc:621227]	19.342294	14.644234	18.538942	18.044709	14.617109	15.234929	15.490311	15.212768
ENSRNOG00000000478.7	0.254884862	1.377401796	3.528208689	-0.390396917	0.696243067		AA926063	20	4981263	4981668	AA926063gene [Source:RGD Symbol;Acc:1303072]	0	0	0	0	6.144701	0	0	0
ENSRNOG00000000479.8	33.13612728	-0.164775574	0.314358823	0.524163985	0.600164488	0.719828881	Kifc1	20	4999047	5017105	kinesin family member C1 [Source:RGD Symbol;Acc:1359118]	1.966336	1.580815	1.692483	1.264928	0.98269	1.934021	1.506499	2.082078
ENSRNOG00000000480.8	607.4438842	-0.339359923	0.092121076	3.683846709	0.00022974	0.001244533	Phf1	20	5017893	5022871	PHD finger protein 1 [Source:RGD Symbol;Acc:1303205]	33.934355	28.601633	32.603683	30.083278	30.75207	28.54464	25.416774	26.867299
ENSRNOG00000000481.9	873.261118	-0.556998761	0.107392384	5.186575999	2.14E-07	2.76E-06	Cuta	20	5022956	5024552	cutA divalent cation tolerance homolog [Source:RGD Symbol;Acc:1303306]	186.555491	187.365566	148.274196	165.96086	135.103135	129.507738	116.658506	146.969002
ENSRNOG00000000483.9	7557.917905	0.474304246	0.099943131	-4.745741314	2.08E-06	2.06E-05	Syngap1	20	5026364	5056672	synaptic Ras GTPase activating protein 1 [Source:RGD Symbol;Acc:621090]	125.125809	83.979307	111.936285	94.492032	170.323609	165.546226	143.85479	169.339932
ENSRNOG00000000485.8	207.0548171	-0.168322002	0.130022973	1.294555859	0.195473488	0.321160408	Bak1	20	5100480	5109264	BCL2-antagonist/killer 1 [Source:RGD Symbol;Acc:621635]	12.03952	9.96001	10.560507	10.520834	11.918451	11.28617	10.498697	9.520031
ENSRNOG00000000486.7	10.64804795	-0.951121722	0.579832216	1.64033956	0.100934584	0.193579596	Ggnbp1	20	5099311	5116183	gametogenetin binding protein 1 [Source:RGD Symbol;Acc:1359729]	0.610473	1.499788	2.366182	0.924512	1.113819	0.38298	0.886888	0.815075
ENSRNOG00000000487.9	689.8512201	0.312082212	0.16002049	-1.950264068	0.051144653	0.112577426	Grm4	20	5481124	5572821	glutamate metabotropic receptor 4 [Source:RGD Symbol;Acc:2745]	16.317877	9.587601	16.996638	12.674543	14.982521	19.266592	19.456107	23.493345
ENSRNOG00000000488.5	1430.513294	-0.313274713	0.080260766	3.903211121	9.49E-05	0.000579591	Hmga1	20	5611694	5618752	high mobility group AT-hook 1 [Source:RGD Symbol;Acc:628699]	177.939011	142.366425	159.635792	151.277047	146.833178	137.764776	146.770716	140.41945
ENSRNOG00000000490.8	1849.515857	-0.544252473	0.088754528	6.132109411	8.67E-10	1.85E-08	Rps10l1	20	5694313	5699044	ribosomal protein S10-like 1 [Source:RGD Symbol;Acc:2323006]	262.161366	276.829187	271.936655	239.612084	203.42797	222.133944	182.50343	205.87412
ENSRNOG00000000491.7	7.002790345	-0.971502822	0.670130128	1.449722645	0.147135878		Spdef	20	5771441	5785893	SAM pointed domain containing ets transcription factor [Source:RGD Symbol;Acc:1594842]	1.030795	0.442821	0.684912	0.146487	0.414705	0.36756	0.25854	0.286351
ENSRNOG00000000493.8	492.7452149	-0.43331696	0.095071626	4.557794792	5.17E-06	4.62E-05	Snrpc	20	5888453	5906638	small nuclear ribonucleoprotein polypeptide C [Source:RGD Symbol;Acc:1306065]	70.386389	65.734061	61.755531	68.37498	57.474517	58.483207	51.277113	54.972439
ENSRNOG00000000495.8	198.8757635	0.710425274	0.137550945	-5.164815654	2.41E-07	3.06E-06	Bltp3a	20	5910260	5952404	bridge-like lipid transfer protein family member 3A [Source:RGD Symbol;Acc:1307264]	2.203259	2.410049	2.556708	2.262862	4.814733	4.581218	4.208609	3.854922
ENSRNOG00000000498.8	567.488953	0.028240404	0.096651999	-0.292186442	0.770144077	0.853059972	Anks1a	20	5963678	6117148	ankyrin repeat and sterile alpha motif domain containing 1A [Source:RGD Symbol;Acc:1309183]	9.43644	8.448462	9.485506	7.719397	10.246435	10.036588	9.947764	10.115912
ENSRNOG00000000499.7	3.154204787	-0.352069029	1.053267005	0.334263798	0.738180506		Tcp11	20	6126269	6136055	t-complex 11 [Source:RGD Symbol;Acc:1359387]	0.311635	0	0.306549	0.195666	0	0.170493	0.181316	0.334192
ENSRNOG00000000500.9	8.304897067	0.845097176	0.574251677	-1.471649471	0.141115559	0.252266313	Scube3	20	6199182	6228584	signal peptide, CUB domain and EGF like domain containing 3 [Source:RGD Symbol;Acc:1304880]	0.146155	0.085656	0.197177	0.101884	0.302826	0.318959	0.211172	0.237476
ENSRNOG00000000501.7	1057.186192	-0.082164741	0.090808546	0.904812864	0.365564535	0.509569466	Zfp523	20	6243582	6266511	zinc finger protein 523 [Source:RGD Symbol;Acc:1306239]	47.363424	38.321023	50.302954	41.864166	50.747704	47.772455	44.937218	45.766617
ENSRNOG00000000502.7	18.7616013	-1.056901849	0.395267727	2.673888547	0.007497736	0.023715488	Def6	20	6268601	6289961	DEF6 guanine nucleotide exchange factor [Source:RGD Symbol;Acc:1307945]	1.6401	2.242328	1.540088	1.939808	0.861296	0.708767	1.157819	1.237886
ENSRNOG00000000503.8	477.0834519	0.095652846	0.120904771	-0.791142033	0.428861113	0.569987807	Ppard	20	6298785	6363968	peroxisome proliferator-activated receptor delta [Source:RGD Symbol;Acc:3370]	14.814491	10.460614	16.674944	13.44872	17.367263	16.423981	15.902312	16.810257
ENSRNOG00000000504.7	240.3674646	-0.592895948	0.121653672	4.873637908	1.10E-06	1.19E-05	Fance	20	6375573	6386631	FA complementation group E [Source:RGD Symbol;Acc:1561045]	18.80998	14.674668	16.864122	15.979845	12.358496	12.144635	12.657739	12.31613
ENSRNOG00000000505.8	2595.633572	-0.204332022	0.078697795	2.596413561	0.00942026	0.028788555	Rpl10a	20	6385823	6391357	ribosomal protein L10A [Source:RGD Symbol;Acc:620497]	644.520262	604.791662	577.748519	602.157165	626.362274	654.059051	546.79233	552.4553
ENSRNOG00000000506.8	43.00572729	-0.1580268	0.299328255	0.527938131	0.597542278	0.718318382	Tead3	20	6392053	6411446	TEA domain transcription factor 3 [Source:RGD Symbol;Acc:1311583]	1.649412	1.143741	2.340473	2.176265	2.120709	2.487785	1.344407	1.390708
ENSRNOG00000000507.7	0.115122722	0.608626677	3.533811541	-0.172229523	0.863257089		Tulp1	20	6412171	6424073	TUB like protein 1 [Source:RGD Symbol;Acc:1311062]	0	0	0	0	0	0.057399	0	0
ENSRNOG00000000508.6	0	0					Armc12	20	6587859	6598352	armadillo repeat containing 12 [Source:RGD Symbol;Acc:1306008]	0	0	0	0	0	0	0	0
ENSRNOG00000000510.8	0.35640765	1.900121801	3.023831816	-0.628382105	0.529753657		Clps	20	6620529	6622689	colipase [Source:RGD Symbol;Acc:2363]	0	0	0	0	0.461472	0.797762	0	0
ENSRNOG00000000511.9	1366.472107	0.172478041	0.084742043	-2.035330202	0.041817659	0.096376636	Srpk1	20	6645809	6682134	SRSF protein kinase 1 [Source:RGD Symbol;Acc:1308272]	41.531269	33.772675	33.111288	37.225178	48.478352	46.783869	41.717919	47.890162
ENSRNOG00000000512.9	349.0304897	0.084905563	0.179441916	-0.4731646	0.636095751	0.748089178	Slc26a8	20	6697723	6749478	solute carrier family 26 member 8 [Source:RGD Symbol;Acc:1308898]	8.881349	4.128768	6.698338	6.910003	9.631351	6.040365	8.098462	7.808402
ENSRNOG00000000513.10	1112.614697	0.157241858	0.091451831	-1.719395406	0.085542398	0.170037867	Mapk14	20	6749670	6810589	mitogen activated protein kinase 14 [Source:RGD Symbol;Acc:70496]	33.157879	29.333119	35.855923	33.823215	41.529979	46.387059	36.124705	41.976197
ENSRNOG00000000515.7	0	0					Mapk13	20	6835320	6844222	mitogen activated protein kinase 13 [Source:RGD Symbol;Acc:3045]	0	0	0	0	0	0	0	0
ENSRNOG00000000516.4	0.13045436	-0.834045844	3.533811541	0.236018767	0.813418107		Pxt1	20	7002271	7006780	peroxisomal testis enriched protein 1 [Source:RGD Symbol;Acc:2321717]	0.154196	0	0	0	0	0	0	0
ENSRNOG00000000517.6	677.9038846	0.078403244	0.089997695	-0.871169471	0.383661627	0.527157263	Kctd20	20	7015833	7032761	potassium channel tetramerization domain containing 20 [Source:RGD Symbol;Acc:1309887]	16.288485	14.998164	16.606166	15.427894	18.937032	20.199601	16.648194	19.587706
ENSRNOG00000000519.8	446.2375488	-0.311632143	0.139734936	2.230166283	0.025736406	0.064789228	Stk38	20	7034242	7068198	serine/threonine kinase 38 [Source:RGD Symbol;Acc:1309455]	15.685692	10.975788	19.245032	14.535362	14.136708	12.993826	14.596592	12.836086
ENSRNOG00000000520.9	1336.216321	-0.089504768	0.122716802	0.729360331	0.465781277	0.60520165	Srsf3	20	7091910	7101078	serine and arginine rich splicing factor 3 [Source:RGD Symbol;Acc:1309233]	93.05738	120.483343	83.227946	111.292903	113.251293	105.854316	113.720057	101.2419
ENSRNOG00000000521.5	149.3577993	-0.174823021	0.249662598	0.700237128	0.483779228	0.619839456	Cdkn1a	20	7149217	7159585	cyclin-dependent kinase inhibitor 1A [Source:RGD Symbol;Acc:69328]	7.672724	8.503209	11.094271	15.451582	17.358239	7.966032	8.174372	9.373919
ENSRNOG00000000522.6	3560.404123	-0.019298719	0.086800864	0.222333262	0.824054461	0.890994632	Cpne5	20	7206742	7288883	copine 5 [Source:RGD Symbol;Acc:1308021]	94.220227	74.905981	80.359103	76.274404	95.066112	95.33309	77.065865	94.736933
ENSRNOG00000000523.9	262.1974011	0.004603027	0.117579543	-0.039148197	0.968772235	0.98121581	Ppil1	20	7302621	7322354	peptidylprolyl isomerase like 1 [Source:RGD Symbol;Acc:1309119]	17.233798	16.054453	15.402237	17.584105	18.599346	18.612492	19.837729	17.856203
ENSRNOG00000000524.8	1065.530381	-0.383778043	0.097937051	3.918619553	8.91E-05	0.00054967	RGD735065	20	7322442	7357612	similar to GI:13385412-like protein splice form I [Source:RGD Symbol;Acc:735065]	89.480541	78.164533	67.549617	79.673474	66.818469	72.561126	69.553312	62.900324
ENSRNOG00000000525.9	157.7710462	-0.56296855	0.164746175	3.417187373	0.000632717	0.002948397	Pi16	20	7376126	7385383	peptidase inhibitor 16 [Source:RGD Symbol;Acc:1304760]	9.914097	8.46119	7.97178	7.943132	7.079735	7.016173	4.635578	7.467841
ENSRNOG00000000527.7	11806.7952	-0.344257163	0.078455683	4.387918747	1.14E-05	9.25E-05	Mtch1	20	7389949	7413426	mitochondrial carrier 1 [Source:RGD Symbol;Acc:1309262]	877.519145	799.37852	751.462445	747.75403	704.610702	766.783133	633.949997	717.063337
ENSRNOG00000000528.7	54.31675444	-0.937959595	0.251912982	3.723347597	0.000196599	0.001086327	Fgd2	20	7424790	7441603	FYVE, RhoGEF and PH domain containing 2 [Source:RGD Symbol;Acc:1309840]	2.874767	1.855158	2.972889	2.433686	1.133204	1.485023	1.875675	1.417642
ENSRNOG00000000529.6	38.5016133	0.383392214	0.299049654	-1.282035305	0.199830262	0.326573932	Pim1	20	7554921	7559174	Pim-1 proto-oncogene, serine/threonine kinase [Source:RGD Symbol;Acc:3330]	2.349833	2.535766	3.881136	2.663725	5.971476	3.236726	4.187481	3.49985
ENSRNOG00000000532.8	1542.681844	-0.020050175	0.082283431	0.243672086	0.807484794	0.879194991	Cmtr1	20	7709713	7766302	cap methyltransferase 1 [Source:RGD Symbol;Acc:1307801]	46.635226	37.174105	39.807772	37.741998	46.965925	45.5383	40.975233	45.784312
ENSRNOG00000000536.8	134.4404626	0.296759032	0.257158523	-1.153992598	0.248503203	0.383640529	Mdga1	20	7904358	7963471	MAM domain containing glycosylphosphatidylinositol anchor 1 [Source:RGD Symbol;Acc:1307031]	2.961395	1.887102	5.965275	2.878533	4.449386	3.943027	5.340629	5.097652
ENSRNOG00000000540.7	504.3984401	0.108629797	0.132684552	-0.81870719	0.412953493	0.554247237	Btbd9	20	8288711	8643960	BTB domain containing 9 [Source:RGD Symbol;Acc:1306975]	25.065124	25.065046	19.916044	20.046602	28.139843	29.848713	21.194212	30.72502
ENSRNOG00000000541.7	1709.765666	-0.389541848	0.09450824	4.12177654	3.76E-05	0.00026015	Glo1	20	8662801	8681649	glyoxalase 1 [Source:RGD Symbol;Acc:2702]	108.50345	118.519707	101.951263	130.810404	98.333223	103.48196	97.570251	96.765457
ENSRNOG00000000542.9	23.78192464	0.150254492	0.546690639	-0.274843725	0.783436303	0.862036368	Dnah8	20	8692963	8946772	dynein, axonemal, heavy chain 8 [Source:RGD Symbol;Acc:619986]	0.140098	0.085523	0.282049	0.084689	0.123309	0.118391	0.42823	0.055747
ENSRNOG00000000543.7	5.040009596	0.76241576	0.798409651	-0.954918017	0.339619158		Frk	20	38265280	38371114	fyn-related Src family tyrosine kinase [Source:RGD Symbol;Acc:621423]	0.142345	0.034942	0.024184	0.140093	0.110942	0.07551	0.172896	0.275181
ENSRNOG00000000546.8	79.17764153	0.162939146	0.221909669	-0.734258886	0.46279097	0.602724883	Nt5dc1	20	38105678	38208591	5'-nucleotidase domain containing 1 [Source:RGD Symbol;Acc:1305214]	6.211082	10.27293	7.94627	8.248898	11.187028	10.633807	11.635262	8.285667
ENSRNOG00000000547.6	4963.882053	0.174891809	0.076684865	-2.28065614	0.022568802	0.058089751	Tspyl4	20	38098677	38103053	TSPY-like 4 [Source:RGD Symbol;Acc:1306653]	108.464479	103.957726	99.714929	122.624134	144.248271	135.764812	132.562639	140.785031
ENSRNOG00000000551.8	762.7348547	-0.39641996	0.099369458	3.989354155	6.63E-05	0.000424321	Fam241b	20	30052324	30055084	family with sequence similarity 241 member B [Source:RGD Symbol;Acc:1305587]	91.857488	82.927858	77.040621	71.035596	70.087261	73.488036	67.734988	65.40871
ENSRNOG00000000552.8	60.64795489	0.338576187	0.23285248	-1.45403728	0.145935971	0.258682628	Col13a1	20	29783965	29924032	collagen type XIII alpha 1 chain [Source:RGD Symbol;Acc:1595704]	1.913477	1.422716	2.219217	1.611819	2.940465	1.995459	2.793885	2.463795
ENSRNOG00000000556.5	0.252267141	-0.136548414	3.451931224	0.039557107	0.968446224		Nodal	20	29368436	29376837	nodal growth differentiation factor [Source:RGD Symbol;Acc:1305994]	0	0	0	0.057865	0	0	0	0.050752
ENSRNOG00000000557.6	1898.755092	-0.296858197	0.094999757	3.12483112	0.001779072	0.007094202	Ppa1	20	29623553	29635935	inorganic pyrophosphatase 1 [Source:RGD Symbol;Acc:1589773]	83.290008	96.165764	78.272675	94.417686	86.113648	81.895524	79.096879	76.987661
ENSRNOG00000000559.4	4.207957102	0.241423067	0.963803244	-0.250489992	0.802208443		Npffr1	20	29539795	29571196	neuropeptide FF receptor 1 [Source:RGD Symbol;Acc:621570]	0.698199	0.092764	0.395322	0.213239	0.786862	0.167666	0	0.888121
ENSRNOG00000000560.8	210.681798	0.067305325	0.141011527	-0.477303708	0.633145871	0.745897215	Lrrc20	20	29422925	29528369	leucine rich repeat containing 20 [Source:RGD Symbol;Acc:1566140]	7.594015	5.384432	6.930741	7.442781	6.989989	8.675651	7.939203	8.512338
ENSRNOG00000000561.9	130.4638901	-0.038296634	0.17090208	0.22408524	0.822690978	0.890036772	Pald1	20	29270193	29334858	phosphatase domain containing, paladin 1 [Source:RGD Symbol;Acc:1305933]	2.753895	2.869861	3.613032	2.549884	3.751706	3.453359	2.685337	3.102023
ENSRNOG00000000562.7	2.876006087	0.035697392	0.951798556	-0.037505196	0.970082197		Prf1	20	29246202	29251701	perforin 1 [Source:RGD Symbol;Acc:708463]	0.117187	0.200553	0.071625	0.241001	0.300549	0.111919	0.232294	0.110785
ENSRNOG00000000563.8	8.313342282	0.039318978	0.59552602	-0.066023947	0.94735876	0.969255585	Adamts14	20	29144354	29219866	ADAM metallopeptidase with thrombospondin type 1 motif, 14 [Source:RGD Symbol;Acc:1308899]	0.223662	0.201191	0.279885	0.118111	0.113812	0.221513	0.397874	0.214905
ENSRNOG00000000564.9	5.398404137	-0.053495547	0.738026586	0.072484579	0.942216277		Tbata	20	29118070	29135109	thymus, brain and testes associated [Source:RGD Symbol;Acc:1561665]	0.548621	0.337578	0.401351	0.321921	0.255113	0.303236	0.940504	0.226644
ENSRNOG00000000565.7	630.1365142	-0.018679796	0.111552181	0.167453436	0.867013283	0.919154896	Sgpl1	20	29047796	29094084	sphingosine-1-phosphate lyase 1 [Source:RGD Symbol;Acc:628599]	15.856468	12.810629	19.128507	15.021272	17.142968	17.747526	16.744493	18.065351
ENSRNOG00000000566.7	82.84803157	-0.524770418	0.206558459	2.54054189	0.011068083	0.032777944	Pcbd1	20	28953864	29044321	pterin-4 alpha-carbinolamine dehydratase 1 [Source:RGD Symbol;Acc:3263]	22.390244	14.536518	13.231814	17.135499	13.81596	14.725247	11.303667	12.768258
ENSRNOG00000000567.8	788.3965827	-0.089678311	0.137158739	0.653828637	0.513222215	0.646221874	Unc5b	20	28697726	28764537	unc-5 netrin receptor B [Source:RGD Symbol;Acc:621756]	13.282119	9.212198	17.055124	13.105117	13.046209	13.953393	14.508321	13.97883
ENSRNOG00000000568.6	337.1486971	-0.432403033	0.121329873	3.563862903	0.000365437	0.001848625	Slc29a3	20	28647391	28685388	solute carrier family 29 member 3 [Source:RGD Symbol;Acc:727811]	18.608528	21.341557	22.494224	19.018192	16.568033	16.326694	18.161319	17.121456
ENSRNOG00000000569.7	494.9977389	-0.321553308	0.136070536	2.36313693	0.018120973	0.048869153	Vsir	20	28281596	28303878	V-set immunoregulatory receptor [Source:RGD Symbol;Acc:1590938]	32.864508	24.853807	38.150195	24.923753	27.180309	30.931837	25.367521	25.245173
ENSRNOG00000000571.7	30002.57681	-0.129222105	0.074254364	1.740262777	0.081812887	0.163863833	Psap	20	28214271	28240498	prosaposin [Source:RGD Symbol;Acc:3423]	1401.101285	1115.085055	1269.365787	1152.068855	1254.252162	1357.000066	1212.436416	1257.472089
ENSRNOG00000000572.4	85.59079442	0.03831833	0.206022784	-0.185990737	0.852452025	0.910865909	Chst3	20	28114404	28121807	carbohydrate sulfotransferase 3 [Source:RGD Symbol;Acc:620355]	1.425202	1.092797	1.799549	1.240203	1.816392	1.411138	1.772296	1.412482
ENSRNOG00000000574.4	324.4783838	-0.281835424	0.114356431	2.464534984	0.013719117	0.039060437	AC096404.1	20	27960230	27960933		268.587135	200.013568	210.341793	230.966379	211.248632	222.724025	201.19004	206.293608
ENSRNOG00000000576.7	191.4419129	-0.565531239	0.143756895	3.933941668	8.36E-05	0.000519535	Anapc16	20	27927334	27941984	anaphase promoting complex subunit 16 [Source:RGD Symbol;Acc:2321124]	15.300517	19.076248	16.111552	17.793827	13.228983	14.236691	12.611091	12.115645
ENSRNOG00000000579.7	1703.829402	-0.044623963	0.085340537	0.52289293	0.601048765	0.720574307	Marcks	20	40685315	40691012	myristoylated alanine rich protein kinase C substrate [Source:RGD Symbol;Acc:3028]	49.013619	49.626903	43.267912	49.907167	57.583734	52.698596	51.089761	48.757296
ENSRNOG00000000580.4	0	0					Calhm4	20	25990462	25993173	calcium homeostasis modulator family member 4 [Source:RGD Symbol;Acc:1595701]	0	0	0	0	0	0	0	0
ENSRNOG00000000581.8	437.398525	0.097146915	0.121404608	-0.800191333	0.423599951	0.565334437	Cdc40	20	44273089	44325358	cell division cycle 40 [Source:RGD Symbol;Acc:1307063]	15.323798	13.802666	12.904485	16.112046	21.803989	16.895524	15.423421	16.155138
ENSRNOG00000000582.8	208.8668322	-0.026240091	0.200549286	0.130841108	0.895901003	0.937204235	Ddo	20	44090914	44133095	D-aspartate oxidase [Source:RGD Symbol;Acc:1595123]	19.841674	17.384525	18.950842	19.102313	12.066386	24.768027	19.132598	27.585178
ENSRNOG00000000583.7	1302.526892	0.356446025	0.086743168	-4.109211516	3.97E-05	0.00027224	Cdk19	20	43770409	43910628	cyclin-dependent kinase 19 [Source:RGD Symbol;Acc:1305435]	18.728741	20.552445	21.982794	19.671588	29.903589	29.872836	29.313031	27.906214
ENSRNOG00000000585.8	870.3571898	0.222344426	0.111209877	-1.999322647	0.045573455	0.103254592	Amd1	20	43697237	43711476	adenosylmethionine decarboxylase 1 [Source:RGD Symbol;Acc:2104]	48.616791	59.279354	51.97484	59.617626	82.998829	72.42235	70.865973	63.545652
ENSRNOG00000000586.7	266.3109076	-0.185056699	0.132987074	1.391538992	0.164062044	0.281519094	Gtf3c6	20	43655875	43667873	general transcription factor 3C subunit 6 [Source:RGD Symbol;Acc:1307434]	19.581298	21.644436	20.126163	20.598443	20.962227	18.046589	23.611909	18.754553
ENSRNOG00000000587.8	284.5669768	-0.533250095	0.153452649	3.475013934	0.000510827	0.002456421	Rpf2	20	43629951	43651509	ribosome production factor 2 homolog [Source:RGD Symbol;Acc:1306906]	33.900959	50.212668	37.128603	41.422917	28.027791	32.931204	33.259906	33.180312
ENSRNOG00000000588.6	6.960741074	0.501784889	0.675447932	-0.742892035	0.457547048		Slc16a10	20	43459709	43567839	solute carrier family 16 member 10 [Source:RGD Symbol;Acc:69197]	0.2333	0.232258	0.047787	0.477594	0.401648	0.22325	0.554595	0.396837
ENSRNOG00000000589.8	25.49865894	-0.005477852	0.345941984	0.015834597	0.987366347	0.992368552	RGD1310495	20	43436857	43450064	similar to KIAA1919 protein [Source:RGD Symbol;Acc:1310495]	0.740072	1.084995	1.650357	1.53032	1.418531	1.294726	1.374413	1.516506
ENSRNOG00000000590.7	0	0					Naglt1	20	43394843	43423873	Na+ dependent glucose transporter 1 [Source:RGD Symbol;Acc:631438]	0	0	0	0	0	0	0	0
ENSRNOG00000000593.8	473.1607316	0.456940671	0.113054434	-4.041775774	5.30E-05	0.000350621	Rev3l	20	43132363	43290099	REV3 like, DNA directed polymerase zeta catalytic subunit [Source:RGD Symbol;Acc:1307087]	3.506243	3.871452	3.869596	3.991142	6.873059	5.233618	5.404583	6.154179
ENSRNOG00000000595.6	40.39016355	-0.138371303	0.293287999	0.471793267	0.637074357	0.748839227	Traf3ip2	20	43011450	43054667	Traf3 interacting protein 2 [Source:RGD Symbol;Acc:1593240]	1.773081	0.922774	1.77563	1.245019	1.252065	1.64944	1.768913	1.156989
ENSRNOG00000000596.7	2016.37555	-0.039842516	0.07588644	0.525028136	0.599563632	0.719406682	Fyn	20	42766369	42959911	FYN proto-oncogene, Src family tyrosine kinase [Source:RGD Symbol;Acc:2641]	96.265825	92.337201	84.765105	90.243973	108.394973	98.231232	96.325913	96.302653
ENSRNOG00000000597.7	3.110421957	-1.983661101	1.051442555	1.886609109	0.059212921		Ccn6	20	42569309	42585126	cellular communication network factor 6 [Source:RGD Symbol;Acc:1564120]	0.315625	0.045791	0.269481	0.227527	0.121599	0.053231	0.059728	0.05602
ENSRNOG00000000598.6	59.73276352	-0.086778779	0.216767891	0.400330413	0.68891317	0.790273778	Tube1	20	42552437	42570314	tubulin, epsilon 1 [Source:RGD Symbol;Acc:1306048]	2.676503	2.439013	2.908974	3.221333	3.307179	2.651859	2.905418	2.998409
ENSRNOG00000000599.8	281.1720496	-0.111823517	0.121286271	0.921980011	0.356539002	0.500463321	Lama4	20	42392268	42533347	laminin subunit alpha 4 [Source:RGD Symbol;Acc:1560062]	5.002528	4.523121	4.34812	4.862437	5.58899	5.141923	4.611159	4.235217
ENSRNOG00000000604.6	1278.436009	-0.068714579	0.086752268	0.79207818	0.428315092	0.569471547	Hdac2	20	40548250	40571609	histone deacetylase 2 [Source:RGD Symbol;Acc:619976]	65.516017	69.466038	65.484209	75.844844	71.5915	74.153158	74.956438	76.533391
ENSRNOG00000000605.4	119.8226723	0.356476756	0.186518914	-1.911209687	0.055977639	0.12132053	Hs3st5	20	40106876	40417653	heparan sulfate-glucosamine 3-sulfotransferase 5 [Source:RGD Symbol;Acc:1306379]	3.704942	3.353427	3.656731	4.213626	6.208058	5.763824	3.565729	6.019214
ENSRNOG00000000606.9	77.86766881	0.3753742	0.208125582	-1.803594714	0.071294865	0.14727468	Pcdh15	20	13963565	15494719	protocadherin related 15 [Source:RGD Symbol;Acc:1590969]	0.988056	1.108797	1.402594	0.94381	1.835798	1.734268	1.311006	1.637252
ENSRNOG00000000607.4	0.127442431	0.608626677	3.533811541	-0.172229523	0.863257089		RGD1559903	20	16625318	16626364	similar to RIKEN cDNA 1700049L16 [Source:RGD Symbol;Acc:1559903]	0	0	0	0	0.137721	0	0	0
ENSRNOG00000000609.5	239.6105148	0.517273635	0.163446697	-3.164784875	0.001551977	0.006335448	Ipmk	20	17218037	17251705	inositol polyphosphate multikinase [Source:RGD Symbol;Acc:620954]	5.335626	4.893703	6.799237	7.006636	12.899504	8.987077	8.799492	8.145989
ENSRNOG00000000610.7	1416.216465	-0.329165196	0.089616233	3.673053241	0.00023967	0.001288369	Cisd1	20	17255151	17284924	CDGSH iron sulfur domain 1 [Source:RGD Symbol;Acc:1309529]	230.238299	237.799648	223.336033	233.129685	184.568129	222.582263	207.58591	214.958905
ENSRNOG00000000611.8	471.9511289	-0.35686447	0.115500226	3.089729625	0.002003388	0.007828865	Ube2d1	20	17309315	17342295	ubiquitin-conjugating enzyme E2D 1 [Source:RGD Symbol;Acc:1307886]	45.26031	52.181248	43.300948	49.974862	37.720352	42.798579	43.296761	44.339825
ENSRNOG00000000613.7	308.2097358	-0.273686048	0.151424795	1.807405768	0.070699035	0.146369887	Tfam	20	17356197	17368292	transcription factor A, mitochondrial [Source:RGD Symbol;Acc:620682]	25.100906	31.261035	20.691772	29.351029	23.635046	23.634883	28.47844	23.805309
ENSRNOG00000000614.7	80.93123758	0.466953135	0.22718194	-2.05541486	0.039838951	0.092716099	Bicc1	20	17449560	17686776	BicC family RNA binding protein 1 [Source:RGD Symbol;Acc:1307459]	1.49477	0.804437	1.334136	1.516017	2.058415	1.534164	2.385851	1.963034
ENSRNOG00000000618.8	102.7209663	0.354282664	0.181231805	-1.954859209	0.05059969	0.111655537	Mdga2	6	84761941	85608126	MAM domain containing glycosylphosphatidylinositol anchor 2 [Source:RGD Symbol;Acc:735131]	3.511548	3.025094	2.851206	2.638036	4.168382	4.339109	3.670064	5.17371
ENSRNOG00000000630.5	0	0					Dynlt2b-ps1	20	19216154	19216675	dynein light chain Tctex-type 2B, pseudogene 1 [Source:RGD Symbol;Acc:1564702]	0	0	0	0	0	0	0	0
ENSRNOG00000000632.7	11.53750977	-0.406006855	0.561333687	0.723289667	0.46950194	0.607959378	Cdk1	20	19266248	19281408	cyclin-dependent kinase 1 [Source:RGD Symbol;Acc:2319]	1.27899	1.513347	1.037958	0.645525	0.3036	0.912218	1.846578	0.73062
ENSRNOG00000000633.7	111.6810591	0.136051527	0.169423062	-0.803028376	0.421958333	0.563669475	Rhobtb1	20	19327155	19403012	Rho-related BTB domain containing 1 [Source:RGD Symbol;Acc:1306871]	2.478782	2.020076	1.902633	1.938291	2.819981	2.699989	2.581032	2.239002
ENSRNOG00000000634.6	155.1310968	-0.377639816	0.191331622	1.973744919	0.048410755	0.107879984	Cabcoco1	20	20058454	20167725	ciliary associated calcium binding coiled-coil 1 [Source:RGD Symbol;Acc:1306739]	13.370338	19.628182	13.453734	16.960647	15.908728	12.099188	16.329128	11.056245
ENSRNOG00000000635.9	168.1343659	1.190431887	0.157404992	-7.562859784	3.94E-14	1.95E-12	Arid5b	20	20307731	20487433	AT-rich interaction domain 5B [Source:RGD Symbol;Acc:1311735]	2.771461	2.551643	3.038242	2.514301	8.658001	6.854743	6.478241	6.036565
ENSRNOG00000000636.8	0	0					Rtkn2	20	20525256	20609951	rhotekin 2 [Source:RGD Symbol;Acc:1304834]	0	0	0	0	0	0	0	0
ENSRNOG00000000638.8	5699.92452	0.435631308	0.084538605	-5.153045873	2.56E-07	3.21E-06	Zfp365	20	20666240	20691238	zinc finger protein 365 [Source:RGD Symbol;Acc:1565986]	120.035815	124.311198	120.536645	140.452023	199.613094	174.65159	189.831547	206.853569
ENSRNOG00000000640.5	381.6719149	0.14569584	0.340420785	-0.427987499	0.668660222	0.773610014	Egr2	20	21051277	21055562	early growth response 2 [Source:RGD Symbol;Acc:621608]	8.21291	12.754166	12.067062	16.749474	24.787713	14.502277	9.782236	13.628566
ENSRNOG00000000641.6	210.2927772	0.01880078	0.140691858	-0.133630901	0.893694448	0.935637955	Nrbf2	20	21308576	21326818	nuclear receptor binding factor 2 [Source:RGD Symbol;Acc:61937]	15.151034	15.050905	11.825222	13.579244	15.767549	17.621437	13.600157	16.791087
ENSRNOG00000000645.8	615.0113393	0.395980845	0.10404536	-3.805848178	0.000141319	0.000820388	Reep3	20	21493954	21578697	receptor accessory protein 3 [Source:RGD Symbol;Acc:1560401]	11.771516	12.307383	15.311771	12.667546	20.063838	19.011695	19.297358	18.847744
ENSRNOG00000000648.7	764.8780446	0.444978059	0.113832932	-3.909045039	9.27E-05	0.000568719	Jmjd1c	20	21332147	21463122	jumonji domain containing 1C [Source:RGD Symbol;Acc:708458]	6.992906	7.767956	8.407987	8.204061	13.807324	9.946189	11.786187	12.696926
ENSRNOG00000000653.7	0.114820155	0.608626677	3.533811541	-0.172229523	0.863257089		Nr5a2	13	48316301	48433326	nuclear receptor subfamily 5, group A, member 2 [Source:RGD Symbol;Acc:68353]	0	0	0	0	0	0	0	0.062421
ENSRNOG00000000655.9	33.73114684	0.472666816	0.330743383	-1.429104376	0.152974236	0.267704913	Ptprc	13	49596193	49708692	protein tyrosine phosphatase, receptor type, C [Source:RGD Symbol;Acc:3451]	0.594491	0.709647	0.730282	0.402879	1.03702	0.537892	1.196156	1.070923
ENSRNOG00000000657.8	844.0941345	0.337806073	0.093765915	-3.602653175	0.000314986	0.001628166	Nek7	13	50022218	50149296	NIMA-related kinase 7 [Source:RGD Symbol;Acc:1311160]	19.905001	20.887033	20.606606	24.381769	30.850297	29.542551	31.220882	30.610314
ENSRNOG00000000658.8	92.30815958	-0.218845741	0.237482686	0.921522931	0.356777475	0.500681691	Acacb	12	42366548	42457655	acetyl-CoA carboxylase beta [Source:RGD Symbol;Acc:620500]	1.258905	1.014457	1.783768	0.829747	1.574936	1.144593	0.931665	1.092884
ENSRNOG00000000661.6	410.505424	-0.211994431	0.125807898	1.68506457	0.091976114	0.179907847	Hps4	12	44264037	44294632	HPS4, biogenesis of lysosomal organelles complex 3 subunit 2 [Source:RGD Symbol;Acc:1308070]	15.49913	12.522285	18.027183	13.753502	15.401835	16.50221	12.608078	13.654462
ENSRNOG00000000662.8	208.7056696	-0.252995966	0.15414738	1.641260247	0.100743404	0.19331366	Srrd	12	44294271	44300287	SRR1 domain containing [Source:RGD Symbol;Acc:1562579]	24.707413	18.333923	17.683277	16.848311	19.579938	21.582427	16.532397	15.616214
ENSRNOG00000000663.5	797.9027589	-0.100613199	0.095457627	1.054009017	0.291878789	0.432889512	Tfip11	12	44299622	44311855	tuftelin interacting protein 11 [Source:RGD Symbol;Acc:1311449]	24.785919	20.389085	21.005942	22.188988	22.509901	24.352472	20.304096	25.653403
ENSRNOG00000000664.5	431.5859854	-0.253739985	0.106160331	2.390158185	0.016841117	0.046166955	Tpst2	12	44321875	44362329	tyrosylprotein sulfotransferase 2 [Source:RGD Symbol;Acc:1305331]	29.850368	29.694322	26.557567	27.368769	25.101373	29.416855	26.046116	26.78272
ENSRNOG00000000665.8	1107.198245	-0.029499259	0.083598902	0.352866582	0.724188465	0.818162407	Pitpnb	12	45249333	45298314	phosphatidylinositol transfer protein, beta [Source:RGD Symbol;Acc:620143]	46.98865	49.414388	48.757502	51.789435	58.460872	52.785754	54.745754	51.832064
ENSRNOG00000000691.6	0.115122722	0.608626677	3.533811541	-0.172229523	0.863257089		Foxn4	12	42340323	42359921	forkhead box N4 [Source:RGD Symbol;Acc:1306389]	0	0	0	0	0	0.036348	0	0
ENSRNOG00000000692.8	45.50196778	0.128738541	0.277395198	-0.464097943	0.642577575	0.753260794	Ung	12	42485276	42494206	uracil-DNA glycosylase [Source:RGD Symbol;Acc:1307200]	1.802061	2.113956	3.104287	2.907753	2.289768	3.919776	2.733037	3.235676
ENSRNOG00000000693.7	3954.91626	-0.306183652	0.083300678	3.675644189	0.00023725	0.001278691	Svop	12	42531032	42590572	SV2 related protein [Source:RGD Symbol;Acc:620277]	166.005001	153.990054	131.172248	144.048367	144.249323	137.175983	128.761316	132.994133
ENSRNOG00000000695.9	328.6106213	0.301881652	0.136551536	-2.210752512	0.02705298	0.067574015	Ssh1	12	42621135	42683274	slingshot protein phosphatase 1 [Source:RGD Symbol;Acc:1306038]	3.785044	2.368837	3.403185	3.409765	3.973979	4.38055	4.610924	4.919429
ENSRNOG00000000697.5	1909.756758	0.097765646	0.104399185	-0.936459858	0.349036471	0.49314067	Coro1c	12	42712991	42785179	coronin 1C [Source:RGD Symbol;Acc:1564490]	72.140053	48.991541	63.686815	58.460041	66.99399	73.944829	69.065911	82.2047
ENSRNOG00000000699.6	544.9991239	-0.718077403	0.123419048	5.818205657	5.95E-09	1.07E-07	Selplg	12	42796580	42812585	selectin P ligand [Source:RGD Symbol;Acc:1307971]	19.243926	12.949243	17.518185	16.683921	10.185674	11.755431	12.764727	10.511145
ENSRNOG00000000700.5	265.6379799	-0.909980609	0.150811239	6.033904486	1.60E-09	3.24E-08	Tmem119	12	42828418	42835689	transmembrane protein 119 [Source:RGD Symbol;Acc:1307573]	15.278853	14.59183	13.012248	16.862915	9.921981	7.821894	10.849747	7.248314
ENSRNOG00000000701.6	1664.203322	-0.414005622	0.096707158	4.281023574	1.86E-05	0.000141758	Iscu	12	42852305	42858150	iron-sulfur cluster assembly enzyme [Source:RGD Symbol;Acc:1309562]	264.162145	289.299844	221.746536	258.216095	223.538539	219.542012	213.513649	220.04125
ENSRNOG00000000702.6	701.2360344	0.010046632	0.103282418	-0.097273399	0.92250928	0.953239806	Sart3	12	42859305	42887038	spliceosome associated factor 3, U4/U6 recycling protein [Source:RGD Symbol;Acc:1311646]	19.497962	17.91328	20.20516	16.748558	19.813889	24.355996	19.33005	20.905629
ENSRNOG00000000704.4	32.01179031	-0.537424712	0.328937721	1.63381904	0.102296853	0.195585596	Cmklr1	12	42974410	43028129	chemerin chemokine-like receptor 1 [Source:RGD Symbol;Acc:69359]	0.545365	0.32789	0.833276	0.464297	0.378933	0.410062	0.379293	0.501527
ENSRNOG00000000708.8	2078.85375	0.152555614	0.079613127	-1.916211814	0.05533814	0.120197268	Sgsm1	12	43321256	43386457	small G protein signaling modulator 1 [Source:RGD Symbol;Acc:1308178]	40.097253	30.790485	37.1358	36.352653	46.788265	45.232006	41.145436	47.375625
ENSRNOG00000000713.7	0	0					AABR07033045.1	11	3453464	3454395		0	0	0	0	0	0	0	0
ENSRNOG00000000715.7	2.60866111	0.262483735	1.236520416	-0.212276103	0.831891638		Pou1f1	11	3317058	3334801	POU class 1 homeobox 1 [Source:RGD Symbol;Acc:3367]	0	0.036489	0.377979	0.147937	0.05971	0	0.383356	0.270495
ENSRNOG00000000716.6	9.942999916	0.785379532	0.560974295	-1.400027663	0.161505035	0.278513603	Htr1f	11	2642751	2644150	5-hydroxytryptamine receptor 1F [Source:RGD Symbol;Acc:71083]	0.378197	0.551904	1.150478	0.557945	0.67867	1.329476	1.819459	1.233583
ENSRNOG00000000718.8	456.8294424	0.26135962	0.126892401	-2.059694807	0.039427726	0.091985699	Cggbp1	11	2565484	2573031	CGG triplet repeat binding protein 1 [Source:RGD Symbol;Acc:1308129]	8.343229	10.465783	9.722231	11.776133	14.827752	12.691522	12.229094	14.96468
ENSRNOG00000000720.6	112.2952935	-0.098330894	0.189965329	0.517625478	0.604719602	0.72343142	C11h3orf38	11	2481189	2488660	similar to human chromosome 3 open reading frame 38 [Source:RGD Symbol;Acc:1359320]	7.228395	10.907729	9.4928	9.205329	9.680027	8.968756	11.286483	9.052722
ENSRNOG00000000726.4	0	0					Or2j3	20	250990	256328	olfactory receptor family 2 subfamily J member 3 [Source:RGD Symbol;Acc:1333177]	0	0	0	0	0	0	0	0
ENSRNOG00000000728.7	10.96338771	-0.84242071	0.508922847	1.655301417	0.097863372	0.189094377	Clic2	20	148907	164355	chloride intracellular channel 2 [Source:RGD Symbol;Acc:1306580]	1.291735	0.852765	0.823865	1.355886	0.565262	0.768296	0.928778	0.426649
ENSRNOG00000000729.8	70.28323166	-0.067697874	0.22300411	0.303572313	0.761453748	0.846743128	Tmlhe	20	91272	140386	trimethyllysine hydroxylase, epsilon [Source:RGD Symbol;Acc:620629]	1.792883	2.55356	3.211783	2.960218	2.962394	2.972794	2.804637	2.60405
ENSRNOG00000000746.4	0	0					Or2g1	20	718292	722170	olfactory receptor family 2 subfamily G member 1 [Source:RGD Symbol;Acc:1333191]	0	0	0	0	0	0	0	0
ENSRNOG00000000759.7	0	0					Olr1869	20	964172	965125	olfactory receptor 1869 [Source:RGD Symbol;Acc:2301673]	0	0	0	0	0	0	0	0
ENSRNOG00000000763.7	157.2255821	-0.229179922	0.179514824	1.276662936	0.201721272	0.329069066	RT1-M3-1	20	1287521	1328117	RT1 class Ib, locus M3, gene 1 [Source:RGD Symbol;Acc:3494]	13.037321	12.956115	14.782699	16.670736	15.482367	10.928151	17.384849	11.432645
ENSRNOG00000000765.6	0	0					Or11a4	20	1353852	1360783	olfactory receptor family 11 subfamily A member 4 [Source:RGD Symbol;Acc:1333000]	0	0	0	0	0	0	0	0
ENSRNOG00000000767.6	1.214232077	1.43708609	1.852266134	-0.775852921	0.437835833		AC112568.1	20	1383424	1389406	ubiquitin D [Source:RGD Symbol;Acc:69418]	0.042043	0	0.245096	0	0	0.079459	0.50917	0
ENSRNOG00000000768.7	0.483929163	1.082734617	2.321123606	-0.466470038	0.640879089		Ubd	20	1385864	1408639	ubiquitin D [Source:RGD Symbol;Acc:69418]	0	0.196833	0	0	0.215569	0	0.202145	0.179953
ENSRNOG00000000774.9	17084.95576	0.132719756	0.110096506	-1.205485638	0.228015879	0.360057847	Gabbr1	20	1464534	1493994	gamma-aminobutyric acid type B receptor subunit 1 [Source:RGD Symbol;Acc:621537]	509.662074	298.64783	382.993764	391.043047	506.4599	468.989278	463.692181	506.802408
ENSRNOG00000000775.4	1444.009976	-0.514500438	0.085278753	6.033160925	1.61E-09	3.25E-08	Mog	20	1513239	1523474	myelin oligodendrocyte glycoprotein [Source:RGD Symbol;Acc:3102]	119.681906	112.186977	130.45012	122.633278	99.84638	95.140759	101.294263	86.107799
ENSRNOG00000000777.8	309.9331761	-0.446027201	0.114106823	3.908856541	9.27E-05	0.000568719	RT1-S3	20	2670709	2675411	RT1 class Ib, locus S3 [Source:RGD Symbol;Acc:735037]	14.17625	12.934897	14.322245	14.081368	11.119012	10.966572	10.662454	13.151659
ENSRNOG00000000778.9	54.1831568	-0.329094888	0.24826402	1.325584305	0.184977428	0.307834298	Znrd1as1	20	1588448	1601601	ZNRD1 antisense RNA 1 [Source:RGD Symbol;Acc:1564067]	6.686355	4.82412	3.709091	4.471863	5.182185	3.464459	4.389511	4.491683
ENSRNOG00000000779.6	130.7843415	-0.266210933	0.17332332	1.535921032	0.124557749	0.228420027	Polr1h	20	1594936	1598854	RNA polymerase I subunit H [Source:RGD Symbol;Acc:1303114]	29.821529	35.927061	29.234465	29.473951	23.716921	32.815109	31.435097	28.926565
ENSRNOG00000000780.8	1227.436682	-0.352889231	0.095774746	3.684574963	0.000229085	0.001242092	Ppp1r11	20	1601346	1604846	protein phosphatase 1, regulatory (inhibitor) subunit 11 [Source:RGD Symbol;Acc:1303163]	105.623611	85.789986	77.428715	92.701636	82.502238	85.80291	73.98438	76.628578
ENSRNOG00000000781.4	256.2557383	-0.334696432	0.182949445	1.829447645	0.067332576	0.140852732	Rnf39	20	1604794	1610283	ring finger protein 39 [Source:RGD Symbol;Acc:628854]	15.08817	15.442719	11.731317	21.681129	19.141572	13.948303	11.977696	12.283658
ENSRNOG00000000782.7	1.019983089	-1.701431003	1.777087257	0.957426821	0.338351866		Trim10	20	1689562	1698252	tripartite motif-containing 10 [Source:RGD Symbol;Acc:1359438]	0.047412	0.07997	0.145502	0	0.051535	0.046015	0	0
ENSRNOG00000000783.8	0	0					Trim40	20	1676270	1685214	tripartite motif-containing 40 [Source:RGD Symbol;Acc:1359645]	0	0	0	0	0	0	0	0
ENSRNOG00000000785.8	315.8722119	-0.462684681	0.133102053	3.476164875	0.000508639	0.002446717	Trim39	20	1983533	2020117	tripartite motif-containing 39 [Source:RGD Symbol;Acc:1303115]	8.291886	7.246025	8.770199	7.293712	5.944242	7.60538	6.867786	5.403087
ENSRNOG00000000786.8	32.75180903	-0.489330588	0.320204343	1.528182235	0.126467298	0.231432434	Rpp21	20	2018147	2020106	ribonuclease P/MRP subunit p21 [Source:RGD Symbol;Acc:1303090]	21.000976	15.414489	23.505878	11.507333	17.1859	10.360729	17.036782	12.624485
ENSRNOG00000000795.5	110.4160725	-0.339930104	0.196365616	1.73110808	0.08343249	0.166668966	RT1-N3	20	2661584	2665530	RT1 class Ib, locus N3 [Source:RGD Symbol;Acc:1598370]	8.00084	5.378609	7.513229	5.69139	4.252694	6.520091	6.11415	6.585627
ENSRNOG00000000796.9	1086.302542	0.445132764	0.102854623	-4.327785682	1.51E-05	0.0001174	Ranbp2	20	26442217	26493481	RAN binding protein 2 [Source:RGD Symbol;Acc:1560047]	8.611546	9.975802	10.042465	9.476916	16.694215	13.142892	13.418031	15.465523
ENSRNOG00000000798.7	3004.766068	-0.318387746	0.076230409	4.176650085	2.96E-05	0.000210966	Gnl1	20	2778985	2792115	G protein nucleolar 1 [Source:RGD Symbol;Acc:1303051]	142.531057	145.055816	134.479267	129.308195	126.744817	130.688972	119.277025	122.602917
ENSRNOG00000000799.8	1768.38099	-0.16150101	0.090742059	1.779781197	0.075111776	0.153396542	Abcf1	20	2802488	2815433	ATP binding cassette subfamily F member 1 [Source:RGD Symbol;Acc:620286]	60.143945	53.336876	64.264822	57.142203	53.947409	65.554709	53.987356	62.961441
ENSRNOG00000000800.8	545.4613765	0.411882311	0.127445416	-3.231833072	0.001229989	0.005186549	Man1a1	20	33202517	33385824	mannosidase, alpha, class 1A, member 1 [Source:RGD Symbol;Acc:1310891]	11.563359	13.509198	15.056081	15.732734	24.418233	18.119794	18.828104	22.653855
ENSRNOG00000000801.6	238.2849779	-0.022702953	0.120595646	0.188256825	0.850675329	0.909484022	Msl3l2	20	35468888	35477757	male-specific lethal 3-like 2 [Source:RGD Symbol;Acc:1308699]	9.894172	8.997462	8.648218	9.209418	9.969245	9.735747	10.616287	10.43525
ENSRNOG00000000802.8	66.8927488	0.388447715	0.229188107	-1.694886004	0.090097048	0.176974158	Tbc1d32	20	35359863	35590415	TBC1 domain family, member 32 [Source:RGD Symbol;Acc:2323599]	0.921239	1.023524	1.226804	1.389841	1.961956	1.869512	1.181141	1.735689
ENSRNOG00000000804.7	602.3822789	-0.579030812	0.131802788	4.393160564	1.12E-05	9.04E-05	Mrps18b	20	2838030	2844260	mitochondrial ribosomal protein S18B [Source:RGD Symbol;Acc:1302998]	73.945791	93.906899	72.369347	83.546362	57.733019	72.032159	50.430156	65.278697
ENSRNOG00000000805.7	3344.973482	0.244467946	0.110133108	-2.219749814	0.026435755	0.066261287	Gja1	20	35755991	35768582	gap junction protein, alpha 1 [Source:RGD Symbol;Acc:2690]	102.207708	82.172258	101.700884	99.045496	153.864254	118.370888	136.925846	104.225459
ENSRNOG00000000808.7	281.6545885	0.225083201	0.143685066	-1.566503795	0.117230721	0.217224724	Hsf2	20	36819864	36850174	heat shock transcription factor 2 [Source:RGD Symbol;Acc:68395]	9.11616	13.47636	12.09224	12.461111	15.819798	15.079403	14.658024	16.980015
ENSRNOG00000000809.8	1450.524735	-0.246750186	0.085491703	2.886247163	0.003898659	0.013702091	Atat1	20	2844616	2861964	alpha tubulin acetyltransferase 1 [Source:RGD Symbol;Acc:1303066]	80.921109	63.684193	68.618733	71.056164	65.499087	74.759494	64.37034	64.895416
ENSRNOG00000000811.8	25.37030546	-0.882895793	0.359140626	2.458356777	0.013957444	0.039559774	Pkib	20	36905340	37062187	cAMP-dependent protein kinase inhibitor beta [Source:RGD Symbol;Acc:3335]	3.032673	3.612428	1.711048	3.119438	2.282168	1.441146	1.619521	1.773583
ENSRNOG00000000814.6	744.4057991	-0.246563514	0.13814062	1.784873362	0.07428186	0.152066887	Fabp7	20	37123193	37126880	fatty acid binding protein 7 [Source:RGD Symbol;Acc:69312]	172.454057	205.159504	219.821143	140.438002	183.570056	157.282254	166.735333	196.147816
ENSRNOG00000000815.6	190.9556103	-0.157002555	0.165745502	0.94725077	0.34351101	0.487412008	Smpdl3a	20	37132592	37155567	sphingomyelin phosphodiesterase, acid-like 3A [Source:RGD Symbol;Acc:1359277]	11.983529	14.645535	17.841364	12.148886	15.592708	16.075971	11.583217	14.2665
ENSRNOG00000000818.6	226.748217	-0.162915854	0.125891305	1.294099335	0.195631111	0.321382852	Ppp1r18	20	2877567	2891802	protein phosphatase 1, regulatory subunit 18 [Source:RGD Symbol;Acc:1309543]	11.539045	10.325397	10.578323	11.511015	12.580851	11.120666	10.836718	9.764666
ENSRNOG00000000823.7	658.5495749	0.578464185	0.106233041	-5.445237958	5.17E-08	7.64E-07	Gcc2	20	26247404	26293613	GRIP and coiled-coil domain containing 2 [Source:RGD Symbol;Acc:1305732]	7.977058	7.99055	9.921929	8.535942	15.084822	12.865576	14.260118	15.719984
ENSRNOG00000000824.7	63.38305671	0.127501201	0.231099651	-0.551715245	0.581143463	0.704884652	Dse	20	26118196	26196992	dermatan sulfate epimerase [Source:RGD Symbol;Acc:1305079]	1.166906	1.49075	1.865215	1.656699	1.678671	2.037957	1.603268	2.283727
ENSRNOG00000000825.7	2.772421125	-1.447194148	1.038971931	1.392909765	0.163647079		Calhm5	20	26066242	26072272	calcium homeostasis modulator family member 5 [Source:RGD Symbol;Acc:1310405]	0.230744	0.373762	0.318103	0.231168	0.172728	0.078236	0.235348	0
ENSRNOG00000000826.8	2333.55507	-0.274328304	0.092357515	2.970286775	0.002975219	0.010907123	Flot1	20	2917137	2927978	flotillin 1 [Source:RGD Symbol;Acc:70991]	179.030281	159.575595	144.663447	140.765172	140.860527	160.42019	136.098727	144.50327
ENSRNOG00000000827.7	103.1196875	-0.129943173	0.19388372	0.670211883	0.50272273	0.636307053	Ier3	20	2928378	2929583	immediate early response 3 [Source:RGD Symbol;Acc:1303321]	15.540539	8.681097	11.605688	11.657667	10.781147	11.939419	13.957958	11.809358
ENSRNOG00000000831.8	291.6101719	-0.365661294	0.115962123	3.153282175	0.001614457	0.006536967	Gtf2h4	20	3071328	3076984	general transcription factor 2H subunit 4 [Source:RGD Symbol;Acc:1303309]	21.887532	21.685911	19.983231	20.374986	19.583321	18.88591	18.629501	16.489448
ENSRNOG00000000833.7	397.5379583	0.025671804	0.102522348	-0.250402026	0.802276463	0.875370341	Vars2	20	3077132	3087994	valyl-tRNA synthetase 2, mitochondrial [Source:RGD Symbol;Acc:1303122]	9.974568	8.04181	9.822613	9.118199	10.356021	10.589943	10.239651	11.117971
ENSRNOG00000000838.4	1.64235797	1.025465242	1.310895561	-0.782263113	0.43405996		Lta	20	3618853	3620859	lymphotoxin alpha [Source:RGD Symbol;Acc:3020]	0.089381	0	0.182105	0.09231	0.383752	0.169793	0.177331	0.084132
ENSRNOG00000000839.6	273.052957	-0.459898213	0.121048988	3.799273501	0.000145121	0.000839089	Nfkbil1	20	3590642	3605616	NFKB inhibitor like 1 [Source:RGD Symbol;Acc:1303310]	25.270232	25.727394	24.096815	23.462472	18.267585	20.134365	20.883126	21.458434
ENSRNOG00000000840.7	7604.095951	-0.283805306	0.082866421	3.424852951	0.000615132	0.002876654	Atp6v1g2	20	3587686	3590481	ATPase H+ transporting V1 subunit G2 [Source:RGD Symbol;Acc:1303186]	670.59714	679.521213	570.126666	633.741294	566.281695	626.242604	576.894502	597.943534
ENSRNOG00000000841.8	3184.306874	-0.305274992	0.068727016	4.441848511	8.92E-06	7.40E-05	Ddx39b	20	3572056	3584996	DExD-box helicase 39B [Source:RGD Symbol;Acc:70923]	233.830234	215.218287	224.067318	205.162349	205.591536	207.830023	188.483347	199.750586
ENSRNOG00000000842.6	33.42265098	-0.058372939	0.442163487	0.132016643	0.894971128	0.936703183	Ddah2	20	3761465	3764511	dimethylarginine dimethylaminohydrolase 2 [Source:RGD Symbol;Acc:1302955]	1.924242	1.733149	3.821036	3.818059	4.87076	4.792512	1.512983	1.087183
ENSRNOG00000000846.3	0	0					Ly6g5c	20	3709529	3713608	lymphocyte antigen 6 family member G5C [Source:RGD Symbol;Acc:735180]	0	0	0	0	0	0	0	0
ENSRNOG00000000847.9	1819.566486	-0.353077539	0.089730654	3.934859749	8.32E-05	0.000517999	Csnk2b	20	3698733	3707133	casein kinase 2 beta [Source:RGD Symbol;Acc:619978]	236.292034	216.271673	191.857741	215.390517	173.032736	204.792524	185.094324	195.487537
ENSRNOG00000000848.7	259.8335231	-0.532499108	0.134226124	3.967179345	7.27E-05	0.000460283	Gpank1	20	3697641	3700858	G patch domain and ankyrin repeats 1 [Source:RGD Symbol;Acc:1303304]	22.621607	21.915876	19.141973	20.624996	14.822365	19.322741	16.962566	14.652308
ENSRNOG00000000850.5	9.620255125	-0.584406259	0.549251334	1.064005171	0.287326357	0.428263816	Apom	20	3688413	3693550	apolipoprotein M [Source:RGD Symbol;Acc:620773]	2.655916	1.583047	1.200002	1.210302	1.597793	0.828493	0.863624	1.570557
ENSRNOG00000000851.9	3900.790847	-0.024493924	0.1058101	0.231489469	0.816934566	0.886106192	Bag6	20	3675938	3688657	BAG cochaperone 6 [Source:RGD Symbol;Acc:71064]	135.277929	83.727224	102.793592	98.608486	119.789796	114.53067	110.15997	119.451103
ENSRNOG00000000852.7	7554.42042	0.250578318	0.120267689	-2.083504886	0.037205227	0.087890432	Prrc2a	20	3658695	3674130	proline-rich coiled-coil 2A [Source:RGD Symbol;Acc:1303025]	117.284146	66.42412	99.876091	85.30255	133.438981	123.004346	109.718531	126.422116
ENSRNOG00000000853.8	168.3040697	-1.061159518	0.182146502	5.825857233	5.68E-09	1.03E-07	Aif1	20	3646777	3652668	allograft inflammatory factor 1 [Source:RGD Symbol;Acc:61924]	28.291946	45.11455	42.777501	34.664068	19.295448	23.669246	19.783771	19.123145
ENSRNOG00000000854.6	2.815059516	-1.291263373	1.017742103	1.268753027	0.204529163		Ncr3	20	3638240	3643799	natural cytotoxicity triggering receptor 3 [Source:RGD Symbol;Acc:727881]	1.19853	0.660469	0.727987	1.00346	0.771014	0.673085	0	0.221573
ENSRNOG00000000855.8	1.887807632	-0.821304381	1.273652417	0.64484185	0.519029678		Lst1	20	3634749	3637997	leukocyte specific transcript 1 [Source:RGD Symbol;Acc:620077]	0.950948	1.163379	1.934082	0.496082	1.558805	1.366591	0	0
ENSRNOG00000000857.7	4.350191871	-0.857208723	0.826362846	1.037327279	0.299583357		Msh5	20	3776942	3793336	mutS homolog 5 [Source:RGD Symbol;Acc:1303008]	0.204254	0.105033	0.166862	0.378201	0.219021	0.1946	0.040382	0.07721
ENSRNOG00000000858.7	26.26217143	-0.238065406	0.324122531	0.734491999	0.462648935	0.602643659	Sapcd1	20	3793967	3795790	suppressor APC domain containing 1 [Source:RGD Symbol;Acc:1359359]	4.695555	3.893865	3.015369	4.567422	3.367397	3.651687	4.346136	4.220937
ENSRNOG00000000860.5	22.51791776	-0.337999839	0.395285957	0.855076769	0.392508649	0.535681018	Vwa7	20	3794991	3805525	von Willebrand factor A domain containing 7 [Source:RGD Symbol;Acc:1303137]	0.840302	0.303516	0.583155	0.539405	0.347873	0.69034	0.580336	0.344989
ENSRNOG00000000861.9	25.12282039	0.777465222	0.327530744	-2.373716776	0.017610053	0.047794463	Zic3	X	136124026	136134746	Zic family member 3 [Source:RGD Symbol;Acc:1561261]	1.067706	1.286353	1.121089	1.301456	2.257729	2.316816	2.158354	2.491385
ENSRNOG00000000866.8	570.2415751	0.158767945	0.115311839	-1.376857281	0.168556377	0.287388822	Rbmx	X	135305325	135314743	RNA binding motif protein, X-linked [Source:RGD Symbol;Acc:1565256]	19.610883	21.894321	16.890255	18.164425	25.753574	23.809554	21.221567	26.068151
ENSRNOG00000000867.7	1141.414969	-0.203123291	0.09224667	2.201957974	0.027668277	0.068884765	Vars1	20	3805776	3820298	valyl-tRNA synthetase 1 [Source:RGD Symbol;Acc:3950]	35.505753	27.110365	29.750296	27.485961	29.237803	31.023657	26.743201	30.182799
ENSRNOG00000000869.8	65.80731799	0.092849141	0.214145217	-0.433580268	0.664593266	0.770693595	Arhgef6	X	135146786	135275304	Rac/Cdc42 guanine nucleotide exchange factor 6 [Source:RGD Symbol;Acc:1359674]	2.522551	1.803869	2.139517	2.448052	2.855501	2.208181	2.929021	2.632942
ENSRNOG00000000871.7	0.136589987	-0.834045844	3.533811541	0.236018767	0.813418107		Cd40lg	X	135126969	135138306	CD40 ligand [Source:RGD Symbol;Acc:708418]	0	0	0	0.153265	0	0	0	0
ENSRNOG00000000873.6	0.737807285	0.010039625	2.04724686	-0.004903964	0.996087219		Brs3	X	134906784	134930983	bombesin receptor subtype 3 [Source:RGD Symbol;Acc:628645]	0	0.138548	0.088951	0	0.192846	0.087436	0	0
ENSRNOG00000000875.9	1094.000745	-0.059736665	0.077871291	0.76712051	0.443009868	0.584013465	Fhl1	X	134555479	134614928	four and a half LIM domains 1 [Source:RGD Symbol;Acc:2615]	51.301517	48.94719	45.855605	48.435222	55.696304	52.750485	50.707524	51.497483
ENSRNOG00000000878.8	5.115376774	0.47625013	0.958401155	-0.49692149	0.619244416		Slc44a4	20	3903099	3919215	solute carrier family 44, member 4 [Source:RGD Symbol;Acc:1303167]	0	0.1336	0.65455	0	0.319832	0.28584	0.440922	0.189937
ENSRNOG00000000879.8	925.1317696	0.756221455	0.083911796	-9.012099503	2.02E-19	2.20E-17	Slc9a6	X	134420756	134485375	solute carrier family 9 member A6 [Source:RGD Symbol;Acc:1563582]	22.352186	21.151824	23.067508	24.941854	47.104539	44.131634	40.312695	42.742871
ENSRNOG00000000885.6	518.9721596	0.203875431	0.121758945	-1.67441851	0.094048378	0.183068852	Auts2	12	24104192	25194416	activator of transcription and developmental regulator AUTS2 [Source:RGD Symbol;Acc:2323959]	13.275676	9.262081	11.816882	11.483924	15.033874	13.333615	13.228378	17.677044
ENSRNOG00000000886.5	108.5663281	1.52323154	0.238103609	-6.397347551	1.58E-10	3.88E-09	Caln1	12	25819628	26303344	calneuron 1 [Source:RGD Symbol;Acc:1305843]	5.949803	7.334148	4.347971	3.299361	20.172656	15.997075	12.468804	20.172841
ENSRNOG00000000888.4	1029.048847	-0.165712428	0.099015192	1.673606085	0.094208042	0.18333027	Sbds	12	26420414	26429649	Sbds, ribosome maturation factor [Source:RGD Symbol;Acc:1311043]	76.741525	89.701399	90.984895	92.238022	83.000412	86.568577	92.219139	89.981378
ENSRNOG00000000889.9	3.99685841	-0.039777428	0.806962458	0.049292786	0.960685968		LOC304239	12	4201359	4238722	similar to RalA binding protein 1 [Source:RGD Symbol;Acc:1565198]	0.177388	0.093358	0.090862	0.088824	0.165791	0.08976	0.060012	0.178535
ENSRNOG00000000891.6	93.89304895	0.110803771	0.202828006	-0.546294242	0.584863694	0.708235293	LOC102548389	12	4415710	4438642	zinc finger protein 709-like [Source:RGD Symbol;Acc:7541342]	4.724902	4.887481	6.150808	4.437138	5.628522	5.262443	5.675527	8.106182
ENSRNOG00000000893.7	482.3262741	-0.342149319	0.118633382	2.88408973	0.003925469	0.013769146	Tmem248	12	26432953	26457105	transmembrane protein 248 [Source:RGD Symbol;Acc:1303319]	35.70827	31.894308	27.740326	33.495746	30.725411	29.600811	22.765115	31.689806
ENSRNOG00000000894.9	2837.235156	0.440338977	0.082881543	-5.312871345	1.08E-07	1.49E-06	Fry	12	4493891	4799116	FRY microtubule binding protein [Source:RGD Symbol;Acc:1307034]	24.377829	18.722904	21.218052	20.796171	36.049312	33.039868	28.830453	32.162623
ENSRNOG00000000895.5	433.6206753	0.048437812	0.114588795	-0.422709848	0.67250697	0.777189658	Rabgef1	12	26460175	26503744	RAB guanine nucleotide exchange factor 1 [Source:RGD Symbol;Acc:1307295]	17.542091	16.955545	14.563118	20.541245	21.542162	20.315088	19.53585	19.82598
ENSRNOG00000000896.4	0	0					AABR07070892.1	8	83690873	83691178		0	0	0	0	0	0	0	0
ENSRNOG00000000897.6	6.548807355	-0.188099309	0.670171968	0.280673197	0.778961069		Rxfp2	12	4925722	4986596	relaxin family peptide receptor 2 [Source:RGD Symbol;Acc:1309449]	0.15921	0.253786	0.547495	0.420428	0.176888	0.266086	0.535941	0.366999
ENSRNOG00000000900.7	481.0169971	-0.246150081	0.10404415	2.36582336	0.017990025	0.048588531	Tpst1	12	26544536	26605704	tyrosylprotein sulfotransferase 1 [Source:RGD Symbol;Acc:1308473]	27.230732	30.395949	28.343565	30.730511	26.988742	26.595178	28.04906	29.468084
ENSRNOG00000000901.8	604.3016059	0.344910802	0.096131476	-3.587907055	0.000333343	0.001711714	Vkorc1l1	12	26623976	26768225	vitamin K epoxide reductase complex, subunit 1-like 1 [Source:RGD Symbol;Acc:1303249]	49.726108	54.494428	48.099408	50.408838	70.935795	73.389786	72.409621	73.959439
ENSRNOG00000000902.8	5125.463264	0.164858628	0.08647269	-1.906482021	0.056587696	0.122396401	Hsph1	12	5390922	5410224	heat shock protein family H (Hsp110) member 1 [Source:RGD Symbol;Acc:1311609]	140.883581	130.00679	142.468084	165.378699	186.251149	168.40959	174.787614	201.277408
ENSRNOG00000000903.8	282.7455524	-0.524119324	0.12599471	4.15985183	3.18E-05	0.000225429	Asl	12	26659565	26679662	argininosuccinate lyase [Source:RGD Symbol;Acc:619974]	19.666647	19.578447	19.556695	17.619773	13.056266	15.950917	16.387796	14.472343
ENSRNOG00000000904.9	5.49029847	-1.41498366	0.741653441	1.907877158	0.056407095		Wdr95	12	5415524	5556766	WD40 repeat domain 95 [Source:RGD Symbol;Acc:1561029]	0.419217	0.354815	0.270016	0.285437	0.15202	0.090734	0.046546	0.271619
ENSRNOG00000000905.7	10.88500437	0.395022054	0.531308008	-0.743489742	0.45718523	0.597415702	Tex26	12	5573691	5610498	testis expressed 26 [Source:RGD Symbol;Acc:1560846]	0.518826	0.632701	0.943326	0.913115	0.687578	0.710957	1.848823	1.158782
ENSRNOG00000000906.8	321.4413198	-0.313555603	0.157085953	1.996076655	0.04592558	0.103889555	Medag	12	5613208	5634767	mesenteric estrogen-dependent adipogenesis [Source:RGD Symbol;Acc:1307396]	15.75383	13.643892	12.199046	21.172827	13.47696	16.719358	13.321594	13.281641
ENSRNOG00000000907.7	34.03795486	-0.563481642	0.375500958	1.50061306	0.133455671	0.241362826	Alox5ap	12	5748944	5772986	arachidonate 5-lipoxygenase activating protein [Source:RGD Symbol;Acc:2097]	2.720163	7.934791	7.343814	3.522014	4.714257	4.063728	5.066541	2.800093
ENSRNOG00000000909.9	544.1692711	-0.129736327	0.115648929	1.121811748	0.26194249	0.399112332	Uspl1	12	5823359	5850366	ubiquitin specific peptidase like 1 [Source:RGD Symbol;Acc:1310835]	15.382316	17.760414	14.494013	16.924678	17.448379	19.01132	14.501229	15.852645
ENSRNOG00000000913.9	77.49971437	-0.268605992	0.20481972	1.311426418	0.189713738	0.313981233	Gusb	12	26697951	26726905	glucuronidase, beta [Source:RGD Symbol;Acc:2772]	4.38183	3.12919	4.063066	3.310664	3.344223	3.935119	3.763051	2.824506
ENSRNOG00000000917.5	118.1646595	-0.20565793	0.166224181	1.237232322	0.216000845	0.346109132	Nupr2	12	26799800	26803304	nuclear protein 2, transcriptional regulator [Source:RGD Symbol;Acc:1560258]	16.027129	18.48801	16.978852	17.333495	15.934961	19.086443	14.683849	17.731433
ENSRNOG00000000918.8	42.4188865	-0.019602923	0.292175286	0.067093024	0.946507648	0.969134684	Chchd2l2	12	26807600	26813664	coiled-coil-helix-coiled-coil-helix domain containing protein 2-like 2 [Source:RGD Symbol;Acc:1559988]	2.190921	0.966518	2.081204	2.21451	2.324791	2.485082	1.640186	1.783268
ENSRNOG00000000920.5	42.12826515	-0.068180782	0.281431661	0.242264078	0.808575546	0.880117434	Phkg1	12	26838968	26852850	phosphorylase kinase catalytic subunit gamma 1 [Source:RGD Symbol;Acc:3325]	2.872874	2.872901	5.208217	3.020422	3.829927	3.984514	3.015476	4.180617
ENSRNOG00000000922.9	182.5023671	-0.47607937	0.158532396	3.003041545	0.002672959	0.009935106	Sumf2	12	26853200	26871816	sulfatase modifying factor 2 [Source:RGD Symbol;Acc:1563253]	15.962138	10.852529	14.034979	9.998193	11.077496	10.557891	9.91782	9.555554
ENSRNOG00000000923.9	1980.899089	0.087376169	0.084665044	-1.032021774	0.302061918	0.444199585	Cct6a	12	26872574	26883337	chaperonin containing TCP1 subunit 6A [Source:RGD Symbol;Acc:1304763]	89.284155	97.40448	89.398509	105.326566	114.457636	112.978505	112.471625	117.529481
ENSRNOG00000000924.6	685.4835234	0.286714998	0.100384186	-2.856176965	0.004287761	0.014817017	Slc7a1	12	6628007	6703849	solute carrier family 7 member 1 [Source:RGD Symbol;Acc:3716]	10.036837	8.374238	7.874609	9.041482	12.862903	13.208473	11.670442	10.825932
ENSRNOG00000000925.8	219.7113728	-0.312553094	0.140039689	2.231889378	0.025622275	0.064551445	Psph	12	26883133	26905074	phosphoserine phosphatase [Source:RGD Symbol;Acc:1308764]	15.678647	18.792643	17.142383	18.689205	14.378363	16.261104	17.799154	15.445884
ENSRNOG00000000926.8	81.468825	0.232930539	0.265108354	-0.878623911	0.379605227	0.523385938	Mrps17	12	26948730	26951737	mitochondrial ribosomal protein S17 [Source:RGD Symbol;Acc:1307650]	8.937539	5.158661	3.8171	3.998138	6.868406	9.633235	7.028745	5.342071
ENSRNOG00000000931.9	720.8734112	-0.293899826	0.094586438	3.107208941	0.001888629	0.007477438	Sfswap	12	27109611	27179884	splicing factor SWAP [Source:RGD Symbol;Acc:1305004]	25.717833	19.812444	26.046125	23.403384	22.286701	22.453524	20.139974	22.248318
ENSRNOG00000000934.6	1.129382975	-0.781951489	1.780313125	0.439221325	0.660501175		Piwil1	12	27949744	27970580	piwi-like RNA-mediated gene silencing 1 [Source:RGD Symbol;Acc:1306980]	0	0.066715	0.081811	0	0	0.02579	0.079897	0
ENSRNOG00000000936.7	220.6697158	-0.127637611	0.146848599	0.869178266	0.384749633	0.528088572	Stx2	12	27689819	27714751	syntaxin 2 [Source:RGD Symbol;Acc:2558]	10.434779	9.283574	13.71914	9.558418	12.44678	10.188785	10.777268	10.968666
ENSRNOG00000000937.7	68.40814289	-0.205061179	0.215609597	0.951076307	0.341565641	0.485575466	Slc46a3	12	7140668	7157092	solute carrier family 46, member 3 [Source:RGD Symbol;Acc:1307594]	2.607106	3.536995	3.117958	3.642061	3.08327	2.817869	3.526524	3.232943
ENSRNOG00000000938.8	3617.420528	-0.029703345	0.086663356	0.342743999	0.731791059	0.823182646	Ran	12	27674050	27678276	RAN, member RAS oncogene family [Source:RGD Symbol;Acc:620367]	202.30291	216.390553	181.051898	220.81544	225.8137	240.084084	211.474718	230.605938
ENSRNOG00000000940.6	887.9821168	0.161291724	0.096137429	-1.677720374	0.0934017	0.182251833	Flt1	12	7297292	7468626	Fms related receptor tyrosine kinase 1 [Source:RGD Symbol;Acc:2621]	12.693641	10.525475	13.240788	11.423151	16.103088	15.65647	15.256616	13.234544
ENSRNOG00000000942.9	426.7990252	0.026765834	0.118276286	-0.226299247	0.820968684	0.889085256	Pan3	12	7476697	7599204	poly(A) specific ribonuclease subunit PAN3 [Source:RGD Symbol;Acc:1590880]	4.401495	5.536007	4.831424	5.339785	6.131164	5.473618	6.046978	5.543253
ENSRNOG00000000952.5	2.070606806	0.90775307	1.12288044	-0.808414715	0.418851884		Gsx1	12	7881460	7882753	GS homeobox 1 [Source:RGD Symbol;Acc:1310020]	0.411119	0.20572	0.204246	0.228768	0.389981	0.815434	0.375704	0.619462
ENSRNOG00000000954.8	958.8152416	-0.512086303	0.099918647	5.125032405	2.97E-07	3.68E-06	Polr1d	12	7970595	8005624	RNA polymerase I and III subunit D [Source:RGD Symbol;Acc:1564358]	142.535678	156.435092	126.156423	149.897681	120.067339	113.080261	116.755061	105.733736
ENSRNOG00000000955.5	139.105187	0.068025318	0.164296861	-0.414039064	0.678845498	0.782450497	Lnx2	12	8005227	8070494	ligand of numb-protein X 2 [Source:RGD Symbol;Acc:1308222]	3.388613	2.475855	3.475888	2.707644	3.954549	3.973768	3.043132	3.237772
ENSRNOG00000000956.6	178.0012909	-0.572961744	0.208845779	2.743468159	0.006079394	0.019890821	Rasl11a	12	8258159	8262576	RAS-like family 11 member A [Source:RGD Symbol;Acc:1303231]	15.710976	26.519876	15.895248	22.819846	21.330482	14.710481	12.591061	13.450502
ENSRNOG00000000957.6	3438.167755	-0.443770695	0.092021812	4.822451154	1.42E-06	1.48E-05	Rpl21	12	8267196	8272281	ribosomal protein L21 [Source:RGD Symbol;Acc:68390]	236.269923	283.517388	292.226769	281.608953	231.596744	242.727756	216.160237	218.511705
ENSRNOG00000000958.6	1.334560913	-3.90929651	1.812823277	2.15646862	0.031047092		AABR07055943.1	7	2942302	2943416		0.481245	0	0.145139	0.608756	0	0	0	0
ENSRNOG00000000961.8	442.9778727	0.117272901	0.101024614	-1.160834933	0.245709034	0.380473924	Glt1d1	12	28975988	29049695	glycosyltransferase 1 domain containing 1 [Source:RGD Symbol;Acc:1304896]	15.114057	12.348983	14.681378	15.594224	17.001604	18.638135	17.160301	17.588564
ENSRNOG00000000962.5	339.3598203	-0.210646825	0.119708718	1.759661516	0.078465214	0.158653612	Slc15a4	12	29063015	29082480	solute carrier family 15 member 4 [Source:RGD Symbol;Acc:708469]	14.255169	14.473366	13.883913	12.0687	14.128147	14.563301	13.052514	11.676747
ENSRNOG00000000963.8	50.31161202	0.132941485	0.263065699	-0.50535469	0.613309737	0.730864983	Tmem132c	12	29116467	29437870	transmembrane protein 132C [Source:RGD Symbol;Acc:1583824]	1.522001	0.957366	0.926175	1.490301	1.226914	1.416155	1.405002	1.95142
ENSRNOG00000000964.5	1.058261522	0.412484973	1.958592175	-0.210602788	0.833197236		Frg1l1	12	30269096	30269872	FSHD region gene 1-like 1 [Source:RGD Symbol;Acc:1592278]	0	0.722225	0	0	0.348724	0.650134	0	0
ENSRNOG00000000967.6	1029.5191	0.063436217	0.095945604	-0.661168555	0.508504225	0.64173464	Aacs	12	31113098	31160954	acetoacetyl-CoA synthetase [Source:RGD Symbol;Acc:708522]	35.228555	27.562605	30.631338	28.859673	34.3407	40.729784	32.36878	36.362954
ENSRNOG00000000968.9	859.7503183	0.295110714	0.098648139	-2.991548739	0.002775662	0.01027194	Rnf6	12	8816833	8826847	ring finger protein 6 [Source:RGD Symbol;Acc:1306092]	22.119387	26.242866	25.987127	24.348501	37.565621	32.899712	33.56099	32.98044
ENSRNOG00000000969.6	0	0					Cyp3a18	12	8880528	8930381	cytochrome P450, family 3, subfamily a, polypeptide 18 [Source:RGD Symbol;Acc:628709]	0	0	0	0	0	0	0	0
ENSRNOG00000000973.8	0.123964023	0.608626677	3.533811541	-0.172229523	0.863257089		Tex45	12	1521014	1538118	testis expressed 45 [Source:RGD Symbol;Acc:1563425]	0	0	0	0	0	0	0.070513	0
ENSRNOG00000000974.6	555.3978683	-0.311786501	0.101223153	3.080189583	0.002068689	0.008029779	Zfp358	12	1552366	1556460	zinc finger protein 358 [Source:RGD Symbol;Acc:1310416]	37.004228	28.831215	32.76096	29.506483	28.410875	31.907516	27.531644	28.294138
ENSRNOG00000000975.7	977.952226	-0.04475457	0.113911564	0.392888735	0.694401662	0.794761801	Mcoln1	12	1560359	1574252	mucolipin TRP cation channel 1 [Source:RGD Symbol;Acc:1308953]	62.949077	44.420196	45.650743	53.552092	54.349138	60.323399	60.881611	49.221334
ENSRNOG00000000977.9	1079.983855	-0.086915694	0.092364552	0.941007041	0.346701251	0.490416536	Pnpla6	12	1560363	1603734	patatin-like phospholipase domain containing 6 [Source:RGD Symbol;Acc:1564611]	22.277566	19.900987	20.807411	18.579667	19.956583	23.232342	20.075314	23.247741
ENSRNOG00000000978.8	0.34492005	1.860882073	3.057399136	-0.608648721	0.542757303		Cyp3a73	12	8956457	9285008	cytochrome P450, family 3, subfamily a, polypeptide 73 [Source:RGD Symbol;Acc:1595705]	0	0	0	0	0	0.032716	0	0.016234
ENSRNOG00000000981.9	717.7915693	-0.166912022	0.1082428	1.54201501	0.123069946	0.22607397	Scarb1	12	31296156	31362647	scavenger receptor class B, member 1 [Source:RGD Symbol;Acc:2302]	37.388561	32.826586	37.810527	30.783906	36.262859	40.663379	30.92808	31.586487
ENSRNOG00000000983.8	186.8971471	-0.208939759	0.141572565	1.475849215	0.139984376	0.250740291	Zfp394	12	9409078	9417246	zinc finger protein 394 [Source:RGD Symbol;Acc:628654]	9.033904	8.161529	7.443839	8.699426	8.960681	9.227597	6.94336	7.448171
ENSRNOG00000000985.9	351.8854801	-0.204629185	0.10428053	1.962295212	0.049728124	0.110113364	Cpsf4	12	9429523	9445586	cleavage and polyadenylation specific factor 4 [Source:RGD Symbol;Acc:620440]	20.470894	20.710278	21.017217	21.250975	20.921955	21.81002	18.745767	20.213043
ENSRNOG00000000986.8	588.1154158	-0.167301185	0.126697381	1.32047864	0.186675263	0.310103956	Camsap3	12	1643251	1666685	calmodulin regulated spectrin-associated protein family, member 3 [Source:RGD Symbol;Acc:1597412]	18.393395	11.704298	13.105357	15.221584	12.718634	15.133421	14.453973	15.990967
ENSRNOG00000000987.9	287.7743226	-0.276728982	0.124842876	2.216618135	0.026649197	0.066726857	Ptcd1	12	9445714	9463508	pentatricopeptide repeat domain 1 [Source:RGD Symbol;Acc:1311473]	12.018147	9.057264	10.237444	10.33674	10.81794	10.343034	7.916735	9.662822
ENSRNOG00000000988.5	745.5840042	-0.346221644	0.091617262	3.779000118	0.000157459	0.000901416	Xab2	12	1667672	1679692	XPA binding protein 2 [Source:RGD Symbol;Acc:621217]	33.497419	32.405667	29.188637	30.273354	27.975028	30.199362	26.035318	27.08697
ENSRNOG00000000989.9	754.5962442	-0.766829817	0.134817921	5.687892308	1.29E-08	2.17E-07	Bud31	12	9462441	9470509	BUD31 homolog [Source:RGD Symbol;Acc:621103]	107.812949	155.441455	118.931379	133.010943	90.643654	86.431738	93.096349	72.978526
ENSRNOG00000000990.8	2070.563499	-0.015015853	0.074675475	0.201081456	0.840634882	0.902575742	Pdap1	12	9470574	9535374	PDGFA associated protein 1 [Source:RGD Symbol;Acc:620442]	198.092703	160.505942	176.638117	192.306256	197.728506	206.708272	195.861915	209.57978
ENSRNOG00000000991.7	306.3938033	-0.252962994	0.160868118	1.572486809	0.115837696	0.215195206	Arpc1b	12	9480831	9495747	actin related protein 2/3 complex, subunit 1B [Source:RGD Symbol;Acc:2155]	24.09407	15.589263	25.708012	17.106645	18.958584	16.035115	20.726863	21.865392
ENSRNOG00000000993.7	0.114820155	0.608626677	3.533811541	-0.172229523	0.863257089		Pcp2	12	1681659	1683899	Purkinje cell protein 2 [Source:RGD Symbol;Acc:1306217]	0	0	0	0	0	0	0	0.422768
ENSRNOG00000000994.5	52.39497184	-0.249323792	0.250577266	0.994997655	0.319737405	0.463245884	Stxbp2	12	1689410	1700458	syntaxin binding protein 2 [Source:RGD Symbol;Acc:619967]	3.236264	2.116292	3.04166	2.140094	3.082095	2.419889	1.823733	2.655773
ENSRNOG00000000996.8	3425.723332	-0.072880413	0.074626074	0.976607896	0.328763308	0.472486938	Arpc1a	12	9502501	9525330	actin related protein 2/3 complex, subunit 1A [Source:RGD Symbol;Acc:620834]	263.183864	264.908471	238.459595	254.71758	275.281134	287.404465	253.695292	279.826871
ENSRNOG00000000999.8	1048.413331	0.333475815	0.100197186	-3.3281954	0.000874105	0.003880587	Smurf1	12	9635025	9726519	SMAD specific E3 ubiquitin protein ligase 1 [Source:RGD Symbol;Acc:1594738]	19.070087	15.176845	18.579471	16.032345	28.776328	24.604106	21.656045	22.793702
ENSRNOG00000001001.7	0.247928046	1.375266402	3.528364852	-0.389774431	0.696703353		Retn	12	1710881	1712620	resistin [Source:RGD Symbol;Acc:628781]	0	0	0	0	0	0	0.180133	0
ENSRNOG00000001003.7	897.1625987	-0.284906602	0.10316061	2.761777017	0.005748773	0.019006978	Trappc5	12	1737627	1742637	trafficking protein particle complex subunit 5 [Source:RGD Symbol;Acc:1563971]	51.299538	43.957058	39.474033	39.538416	43.092412	43.823248	36.561827	37.94471
ENSRNOG00000001004.8	2820.211008	0.249713741	0.137087367	-1.8215664	0.068520803	0.142884277	Ncor2	12	31466412	31628319	nuclear receptor co-repressor 2 [Source:RGD Symbol;Acc:1310293]	40.428446	20.097111	31.56117	27.762735	42.31893	40.237415	35.820824	41.309784
ENSRNOG00000001005.8	0.778350101	-1.13979477	2.041833314	0.558221262	0.576693304		Fcer2	12	1742815	1754476	Fc epsilon receptor II [Source:RGD Symbol;Acc:619997]	0.125655	0	0.128884	0	0.068324	0	0	0.060868
ENSRNOG00000001006.7	1139.641314	0.175140788	0.109552219	-1.598696853	0.109887977	0.20676214	Nptx2	12	10037435	10048345	neuronal pentraxin 2 [Source:RGD Symbol;Acc:1309447]	64.419948	52.788702	61.250417	63.322571	87.072876	78.521103	58.430292	83.896968
ENSRNOG00000001007.8	13.33949175	0.984071102	0.497028509	-1.979908763	0.047713782	0.106725358	Baiap2l1	12	10250473	10339928	BAR/IMD domain containing adaptor protein 2 like 1 [Source:RGD Symbol;Acc:1308452]	0.606135	0.410155	0.258333	0.357886	1.196881	1.249584	0.763101	0.46451
ENSRNOG00000001009.8	566.2248679	-0.575792642	0.117969422	4.880863483	1.06E-06	1.15E-05	Bri3	12	10341011	10364735	brain protein I3 [Source:RGD Symbol;Acc:1309187]	148.527563	141.321912	110.496036	131.256505	102.79335	98.553206	110.737298	90.238328
ENSRNOG00000001010.8	2017.705062	0.138183606	0.091312322	-1.513307335	0.13020161	0.236803654	Tecpr1	12	10391696	10419611	tectonin beta-propeller repeat containing 1 [Source:RGD Symbol;Acc:1306873]	48.479251	37.84067	46.000985	39.671507	55.859971	56.328256	45.504341	55.542944
ENSRNOG00000001017.6	0	0					Cd209d	12	1891113	1901171	CD209d molecule [Source:RGD Symbol;Acc:1561104]	0	0	0	0	0	0	0	0
ENSRNOG00000001027.8	0	0					LOC100363064	12	2426421	2428961	rCG58956-like [Source:RGD Symbol;Acc:2324825]	0	0	0	0	0	0	0	0
ENSRNOG00000001030.9	7367.201649	-0.257440782	0.099511592	2.587043145	0.009680347	0.029378443	Tsc22d1	15	51749510	51850958	TSC22 domain family, member 1 [Source:RGD Symbol;Acc:3850]	411.338515	428.726733	347.666198	442.878249	423.990165	420.704363	358.735282	338.052634
ENSRNOG00000001031.8	17.30904993	-0.938244663	0.440308468	2.130880351	0.033099001	0.079706689	Ocm	12	10586897	10596707	oncomodulin [Source:RGD Symbol;Acc:3222]	6.179231	4.560477	3.596161	3.395143	1.589672	4.44741	2.517864	1.822124
ENSRNOG00000001032.8	499.6097172	-0.133823445	0.096436764	1.387680792	0.165234268	0.282972274	Ccz1b	12	10601056	10624608	CCZ1 homolog B, vacuolar protein trafficking and biogenesis associated [Source:RGD Symbol;Acc:1306410]	30.538937	27.647655	28.811286	33.003702	33.740096	29.575431	29.456528	30.482627
ENSRNOG00000001033.6	317.4195524	-0.251985564	0.144522714	1.743570665	0.081233982	0.163088502	Nufip1	15	51429549	51460310	nuclear FMR1 interacting protein 1 [Source:RGD Symbol;Acc:1359440]	23.320185	28.292038	18.98649	24.292509	22.419274	26.059343	21.569522	20.272475
ENSRNOG00000001034.8	1804.637038	-0.09730776	0.084601441	1.150190332	0.250065487	0.385403201	Evi5l	12	2519671	2559950	ecotropic viral integration site 5-like [Source:RGD Symbol;Acc:1561962]	50.326064	37.839993	45.97037	44.313717	46.92349	47.206049	42.998431	50.470623
ENSRNOG00000001035.7	204.7199142	-0.132620527	0.133905349	0.990405	0.321976203	0.465230509	Gtf2h3	12	32009014	32025497	general transcription factor IIH subunit 3 [Source:RGD Symbol;Acc:1305494]	13.831278	13.463101	12.761442	11.102001	13.055746	14.262065	12.21412	13.202372
ENSRNOG00000001036.8	100.2544318	0.514860686	0.179718789	-2.864812792	0.004172558	0.014498637	Rsph10b	12	10627435	10675167	radial spoke head 10 homolog B [Source:RGD Symbol;Acc:1311893]	4.371224	3.82775	3.614702	3.960699	5.421205	6.536182	5.994342	7.494994
ENSRNOG00000001037.7	162.4728449	0.224679921	0.154373264	-1.455432863	0.145549464	0.258181066	Gpalpp1	15	51411231	51429467	GPALPP motifs containing 1 [Source:RGD Symbol;Acc:1307254]	7.680137	7.631828	10.44376	8.833857	12.535308	10.154235	10.63746	12.20128
ENSRNOG00000001039.6	400.7523706	-0.467470368	0.120205251	3.888934664	0.000100685	0.000611258	Eif2b1	12	32025557	32046601	eukaryotic translation initiation factor 2B subunit alpha [Source:RGD Symbol;Acc:620819]	32.013852	29.894198	29.399239	31.611827	21.227772	23.994834	28.893092	25.873895
ENSRNOG00000001040.9	298.2095215	-0.236153333	0.117425577	2.0110894	0.044316015	0.101039115	Pms2	12	10676764	10701066	PMS1 homolog 2, mismatch repair system component [Source:RGD Symbol;Acc:1305483]	13.22912	11.735697	10.209892	12.638913	11.431253	11.433491	11.547691	11.311563
ENSRNOG00000001043.9	191.5324125	0.03191842	0.145459148	-0.219432193	0.826313394	0.892772918	Ddx55	12	32034462	32050219	DEAD-box helicase 55 [Source:RGD Symbol;Acc:2324094]	7.896131	9.368883	8.653965	8.697199	8.692541	10.508345	9.457382	11.323708
ENSRNOG00000001044.8	547.7480288	-0.397153029	0.11416701	3.478702216	0.000503848	0.002427708	Aimp2	12	10701194	10710769	aminoacyl tRNA synthetase complex-interacting multifunctional protein 2 [Source:RGD Symbol;Acc:1560787]	62.636099	60.605345	53.70906	68.319628	45.470903	59.121631	52.749254	52.397121
ENSRNOG00000001047.7	1170.076216	0.460164141	0.08741044	-5.264407122	1.41E-07	1.89E-06	Map2k7	12	2591219	2604222	mitogen activated protein kinase kinase 7 [Source:RGD Symbol;Acc:1560043]	22.05777	19.560452	22.666717	19.345945	32.337817	35.895638	30.723674	30.687445
ENSRNOG00000001048.8	10.6035922	0.836716294	0.509313884	-1.642830325	0.100418044	0.192921694	Ankrd61	12	10718908	10723265	ankyrin repeat domain 61 [Source:RGD Symbol;Acc:1586393]	0.495455	0.422425	0.846213	0.591013	1.076852	1.521339	0.989984	1.116435
ENSRNOG00000001049.8	7064.703788	-0.304620995	0.081003074	3.760610287	0.000169499	0.000961205	Tpt1	15	51146154	51159625	tumor protein, translationally-controlled 1 [Source:RGD Symbol;Acc:621623]	1133.794884	1298.51901	1182.118517	1220.656382	1102.03262	1072.656742	1099.889152	1147.313479
ENSRNOG00000001050.9	1402.324621	-0.11567927	0.100924279	1.146198621	0.251712978	0.387446608	Eif2ak1	12	10705874	10744573	eukaryotic translation initiation factor 2 alpha kinase 1 [Source:RGD Symbol;Acc:70883]	59.311046	54.541377	43.583831	54.492917	57.079175	59.982373	52.437018	51.199225
ENSRNOG00000001052.8	165.2531599	-0.015699762	0.166539641	0.094270419	0.924894347	0.954544323	Slc25a30	15	51077002	51099613	solute carrier family 25, member 30 [Source:RGD Symbol;Acc:1359702]	4.675939	6.166809	4.871463	5.772076	5.064373	6.575998	5.547596	6.947412
ENSRNOG00000001053.6	1377.455034	-0.036235052	0.087937948	0.412052508	0.680300937	0.783690632	Tmed2	12	32052543	32071903	transmembrane p24 trafficking protein 2 [Source:RGD Symbol;Acc:69243]	77.762133	82.07831	74.30302	90.104913	96.331569	87.34974	86.600157	86.877949
ENSRNOG00000001055.8	1370.291013	-0.27553828	0.081170497	3.394561928	0.000687385	0.003164379	Rilpl1	12	32071693	32109938	Rab interacting lysosomal protein-like 1 [Source:RGD Symbol;Acc:1307973]	79.299646	72.026278	70.339959	71.184906	71.460911	69.669207	59.869258	71.956905
ENSRNOG00000001056.8	1281.819108	-0.548165017	0.09170582	5.977428861	2.27E-09	4.48E-08	Snapc2	12	2605810	2608999	small nuclear RNA activating complex, polypeptide 2 [Source:RGD Symbol;Acc:1304589]	116.38475	116.076691	97.562101	103.413998	83.903331	85.274183	85.621665	79.710913
ENSRNOG00000001058.5	561.1037368	-0.394267993	0.099138735	3.976931865	6.98E-05	0.000444736	Timm44	12	2612581	2629351	translocase of inner mitochondrial membrane 44 [Source:RGD Symbol;Acc:3864]	39.244454	41.193681	35.101358	38.714605	33.331446	32.409057	33.79878	33.016706
ENSRNOG00000001059.7	321.650946	0.356161649	0.1174325	-3.032905266	0.002422116	0.009125056	Usp42	12	10802581	10840785	ubiquitin specific peptidase 42 [Source:RGD Symbol;Acc:1305231]	4.431559	4.735841	4.669366	4.500166	6.937904	6.728291	5.573975	7.268166
ENSRNOG00000001060.8	497.0177045	-0.174086223	0.140712624	1.23717559	0.216021902	0.346109132	Snrnp35	12	32110993	32122660	small nuclear ribonucleoprotein U11/U12 subunit 35 [Source:RGD Symbol;Acc:1310724]	24.185268	27.731621	27.353106	26.3148	19.442271	30.430502	25.495276	30.183491
ENSRNOG00000001061.7	503.2196779	-0.42071954	0.111411328	3.776272558	0.000159193	0.00090882	Rilpl2	12	32125886	32137418	Rab interacting lysosomal protein-like 2 [Source:RGD Symbol;Acc:1303140]	56.220854	61.659882	51.510608	55.193314	44.527941	53.667278	45.942089	45.408913
ENSRNOG00000001064.8	1274.495342	0.474020578	0.078433298	-6.043614038	1.51E-09	3.06E-08	Sbno1	12	32185485	32230158	strawberry notch homolog 1 [Source:RGD Symbol;Acc:1310005]	19.844955	20.239932	20.668926	21.344249	34.898835	31.010195	31.528423	31.300524
ENSRNOG00000001065.8	659.2349196	0.192226441	0.086817704	-2.214138729	0.026819237	0.067082899	Cyth3	12	10840157	10933812	cytohesin 3 [Source:RGD Symbol;Acc:620399]	17.802121	16.393913	17.016944	17.108509	21.133455	23.491278	21.85609	21.512882
ENSRNOG00000001066.8	1.454535481	0.429692143	1.353436173	-0.317482384	0.750877604		Itih2	17	68375567	68411841	inter-alpha-trypsin inhibitor heavy chain 2 [Source:RGD Symbol;Acc:1565426]	0.07217	0.028916	0.044758	0.043385	0	0.043754	0.087622	0.14609
ENSRNOG00000001068.8	2390.313302	0.176825882	0.069839627	-2.531884674	0.01134513	0.033440834	Rac1	12	11036698	11057251	Rac family small GTPase 1 [Source:RGD Symbol;Acc:619755]	306.152369	305.89355	299.021792	298.196281	387.064216	405.997424	362.825727	386.819732
ENSRNOG00000001069.7	119.2809073	0.233735189	0.159450452	-1.465879754	0.142681049	0.254278703	Elavl1	12	2645061	2684784	ELAV like RNA binding protein 1 [Source:RGD Symbol;Acc:1308649]	9.920555	10.554708	11.234419	12.188813	15.50866	14.43842	14.292938	14.113515
ENSRNOG00000001070.6	1321.972738	-0.47488738	0.097695475	4.860894301	1.17E-06	1.25E-05	Cdk2ap1	12	32249747	32258479	cyclin-dependent kinase 2 associated protein 1 [Source:RGD Symbol;Acc:1308664]	166.72138	181.054256	152.756995	171.608239	151.550848	144.661511	130.066476	120.6628
ENSRNOG00000001071.3	0.137985529	-0.834045844	3.533811541	0.236018767	0.813418107		Higd2al1	12	2777231	2777551	HIG1 hypoxia inducible domain family, member 2A-like 1 [Source:RGD Symbol;Acc:1586494]	0	0	0.936617	0	0	0	0	0
ENSRNOG00000001072.6	260.7402203	1.16231253	0.151829688	-7.655370604	1.93E-14	9.99E-13	Cers4	12	2851784	2886828	ceramide synthase 4 [Source:RGD Symbol;Acc:1309303]	4.072974	4.687583	6.336481	4.628316	13.845785	11.755398	10.535011	13.771555
ENSRNOG00000001073.8	241.6785388	0.012482963	0.121023538	-0.103144917	0.917847957	0.950257285	Mtrfr	12	32258435	32275258	mitochondrial translation release factor in rescue [Source:RGD Symbol;Acc:1563482]	8.236187	8.651655	7.814921	8.256944	10.109098	9.631194	8.647692	9.228334
ENSRNOG00000001074.8	81.31692659	0.415851291	0.208884759	-1.990816819	0.04650103	0.104867152	Mphosph9	12	32275558	32342392	M-phase phosphoprotein 9 [Source:RGD Symbol;Acc:1598368]	1.658591	1.66547	1.628915	1.967086	3.539647	2.349757	2.428256	2.144368
ENSRNOG00000001079.10	687.9637543	-0.138153524	0.10034983	1.376719053	0.168599126	0.287427805	Daglb	12	11059732	11102154	diacylglycerol lipase, beta [Source:RGD Symbol;Acc:1310193]	27.028407	23.299012	21.294549	22.962144	23.148871	26.906972	22.238054	24.560742
ENSRNOG00000001080.6	761.8397838	-0.401539075	0.110376035	3.637919008	0.00027485	0.001446815	Arl6ip4	12	32479625	32481799	ADP-ribosylation factor like GTPase 6 interacting protein 4 [Source:RGD Symbol;Acc:1307657]	87.282886	80.923066	72.5957	81.975085	56.652177	73.393326	71.470231	73.414209
ENSRNOG00000001081.6	186.09158	-0.423155805	0.150726833	2.807435114	0.004993774	0.016865655	Ogfod2	12	32482377	32485673	2-oxoglutarate and iron-dependent oxygenase domain containing 2 [Source:RGD Symbol;Acc:1310594]	15.293361	12.98867	14.018314	13.482562	10.211593	14.855001	10.251535	11.47412
ENSRNOG00000001082.8	1128.630313	-0.16221029	0.090962243	1.783270555	0.074542272	0.15249201	Abcb9	12	32499225	32531931	ATP binding cassette subfamily B member 9 [Source:RGD Symbol;Acc:620254]	41.624782	33.526481	32.104003	34.025963	34.816571	37.112227	33.364289	36.829692
ENSRNOG00000001083.8	484.5973151	-0.101479454	0.10643043	0.953481578	0.340346126	0.484604339	Kdelr2	12	11138820	11157153	KDEL endoplasmic reticulum protein retention receptor 2 [Source:RGD Symbol;Acc:1304618]	31.209391	34.430908	28.6988	30.457034	34.246955	33.38707	29.929849	34.122915
ENSRNOG00000001086.6	879.5194538	0.097255784	0.102045187	-0.953065866	0.340556699	0.484713183	Vps37b	12	32560047	32589014	VPS37B subunit of ESCRT-I [Source:RGD Symbol;Acc:1304576]	50.129797	41.420638	49.281878	44.906054	59.880784	64.831048	48.220697	51.05411
ENSRNOG00000001088.7	103.5788853	-0.001601986	0.190759393	0.008397939	0.993299493	0.996263126	Rfc3	12	1000994	1011778	replication factor C subunit 3 [Source:RGD Symbol;Acc:1306832]	8.368787	9.79072	9.38804	10.044151	11.071211	10.941433	12.520602	7.878206
ENSRNOG00000001090.6	154.5914559	0.100421187	0.177149427	-0.566872775	0.570800622	0.696574335	Stard13	12	566310	959421	StAR-related lipid transfer domain containing 13 [Source:RGD Symbol;Acc:1564816]	2.23658	2.327481	3.466656	2.267822	3.807444	2.873925	2.748273	3.043363
ENSRNOG00000001091.7	1653.06219	-0.195221746	0.088721779	2.200381333	0.027779851	0.069126829	Hip1r	12	32590165	32618734	huntingtin interacting protein 1 related [Source:RGD Symbol;Acc:621615]	40.756774	38.255919	42.116537	34.401001	37.30955	40.234208	34.88472	40.756535
ENSRNOG00000001092.6	4.544123305	0.382596587	0.791512782	-0.483373857	0.628830307		Kl	12	490399	530080	Klotho [Source:RGD Symbol;Acc:620396]	0.125356	0.133315	0.160264	0.032299	0.066396	0.14683	0.245142	0.202878
ENSRNOG00000001094.8	373.9333057	0.159127174	0.112929552	-1.409083544	0.158810466	0.274922789	Zfp316	12	11293980	11312177	zinc finger protein 316 [Source:RGD Symbol;Acc:1311647]	7.282212	5.672277	6.571194	5.753809	7.651703	8.023114	7.326389	8.751702
ENSRNOG00000001098.9	1684.975347	0.617795462	0.087373879	-7.070711184	1.54E-12	5.53E-11	Pds5b	12	255313	345596	PDS5 cohesin associated factor B [Source:RGD Symbol;Acc:1310838]	17.902107	19.408417	21.022323	21.043873	37.314484	32.996859	31.659186	35.616707
ENSRNOG00000001099.8	116.8078533	-0.121441983	0.163038272	0.744867948	0.456351553	0.596703908	Rbak	12	11375318	11388934	RB-associated KRAB zinc finger [Source:RGD Symbol;Acc:1562875]	3.78366	4.078621	3.743177	3.985286	3.812106	3.944659	3.848747	4.580771
ENSRNOG00000001101.8	621.5721076	0.285169188	0.08872229	-3.214177483	0.001308188	0.005477942	Rnf216	12	11454797	11576304	ring finger protein 216 [Source:RGD Symbol;Acc:1565135]	12.096503	10.578098	12.019556	11.80171	17.547357	15.239728	15.205036	15.86228
ENSRNOG00000001103.8	216.2357943	0.031084211	0.161236274	-0.192786709	0.847126013	0.907253946	Sdk1	12	12380524	13363976	sidekick cell adhesion molecule 1 [Source:RGD Symbol;Acc:1560686]	3.462649	2.003359	2.506141	2.26913	3.18153	2.940781	2.380501	3.248938
ENSRNOG00000001104.7	89.71206008	0.874863831	0.208897121	-4.188012865	2.81E-05	0.000202678	Foxk1	12	12115950	12175089	forkhead box K1 [Source:RGD Symbol;Acc:1309643]	3.418977	2.235219	2.199364	2.756303	6.157547	6.229287	3.976016	5.533459
ENSRNOG00000001106.8	582.6820441	-0.379705734	0.130630189	2.90672269	0.003652368	0.012945813	Denr	12	32662516	32683843	density regulated reinitiation and release factor [Source:RGD Symbol;Acc:1584200]	81.935276	108.376639	76.720727	91.184162	79.811196	69.891455	81.898827	80.30826
ENSRNOG00000001108.6	246.7824862	-0.117241157	0.144174941	0.813186789	0.416110973	0.557604905	N4bp2l2	12	103590	197784	NEDD4 binding protein 2-like 2 [Source:RGD Symbol;Acc:1359603]	8.502804	11.162578	12.311295	11.069356	12.318608	11.862305	10.029392	10.605638
ENSRNOG00000001111.8	52.58065495	0.353040478	0.242970404	-1.453018442	0.146218634	0.258989238	Brca2	12	59819	100567	BRCA2, DNA repair associated [Source:RGD Symbol;Acc:2219]	0.589376	0.31843	0.490871	0.483799	0.780909	0.627466	0.615451	0.659408
ENSRNOG00000001113.7	2811.558191	-0.31213778	0.096620062	3.230569043	0.001235441	0.005204982	Mmd2	12	11962757	12009773	monocyte to macrophage differentiation-associated 2 [Source:RGD Symbol;Acc:1306506]	160.983469	166.247814	158.715302	136.199927	160.341685	137.492564	141.660351	126.717499
ENSRNOG00000001114.6	628.0374883	0.096805232	0.099088474	-0.976957547	0.32859017	0.472332031	Wipi2	12	11911337	11939794	WD repeat domain, phosphoinositide interacting 2 [Source:RGD Symbol;Acc:1359154]	37.085659	35.532415	40.131004	37.285681	44.059432	47.881205	39.052186	49.893778
ENSRNOG00000001115.6	183.7850522	0.232666997	0.164746602	-1.412271904	0.157869916	0.273720719	Slc29a4	12	11853540	11874834	solute carrier family 29 member 4 [Source:RGD Symbol;Acc:1310545]	7.669138	4.23672	6.247489	6.376254	8.295803	8.430189	6.606995	8.984412
ENSRNOG00000001117.7	207.9082404	0.760424621	0.150950257	-5.037584147	4.71E-07	5.59E-06	Fbxl18	12	11676115	11699181	F-box and leucine-rich repeat protein 18 [Source:RGD Symbol;Acc:1596958]	5.495093	4.611486	6.334609	5.35842	12.449742	10.424758	8.091712	10.704786
ENSRNOG00000001120.8	755.7819726	0.841965625	0.11708194	-7.191251031	6.42E-13	2.51E-11	Med13l	12	37808285	38004473	mediator complex subunit 13L [Source:RGD Symbol;Acc:1305884]	5.933157	5.075713	7.6192	6.006564	12.863625	11.476802	11.479936	13.868978
ENSRNOG00000001123.5	193.5671389	0.575883677	0.15130275	-3.806167953	0.000141137	0.00082023	Spring1	12	38297837	38329138	SREBF pathway regulator in golgi 1 [Source:RGD Symbol;Acc:1562310]	5.456369	5.015998	7.379372	6.776601	10.329804	11.286067	8.823567	10.850056
ENSRNOG00000001124.8	1975.335163	-0.012078486	0.093192129	0.12960844	0.896876226	0.937746535	Rnft2	12	38329269	38387290	ring finger protein, transmembrane 2 [Source:RGD Symbol;Acc:1560195]	55.106687	37.783849	43.844038	46.088302	51.451387	52.724974	46.941363	52.590171
ENSRNOG00000001126.8	627.4630109	0.032523355	0.115748034	-0.280984083	0.778722608	0.858936539	Fbxw8	12	38426444	38516424	F-box and WD repeat domain containing 8 [Source:RGD Symbol;Acc:1306032]	25.648322	17.608482	19.312923	18.166358	21.441268	24.368955	22.452809	24.518966
ENSRNOG00000001128.7	837.0046229	-0.53222745	0.102503519	5.192284645	2.08E-07	2.68E-06	Tesc	12	38521861	38555824	tescalcin [Source:RGD Symbol;Acc:1566317]	120.776186	127.406713	116.49566	120.802975	95.789058	104.527375	77.61402	101.39987
ENSRNOG00000001129.8	1593.611333	0.124959215	0.086805753	-1.439526889	0.150001297	0.264133116	Fbxo21	12	38571023	38605133	F-box protein 21 [Source:RGD Symbol;Acc:1307346]	44.533314	33.104731	39.741403	40.8056	47.256119	50.860008	44.614194	51.154652
ENSRNOG00000001130.9	186.9009047	1.68462386	0.1928961	-8.733322551	2.47E-18	2.26E-16	Nos1	12	38626714	38710945	nitric oxide synthase 1 [Source:RGD Symbol;Acc:3184]	1.836073	1.33003	2.497893	1.84938	6.094302	8.233383	5.030943	7.722023
ENSRNOG00000001134.8	214.5548229	-0.007489263	0.153619198	0.048752127	0.961116834	0.976495975	Rfc5	12	39207484	39217312	replication factor C subunit 5 [Source:RGD Symbol;Acc:1309280]	16.462344	14.830321	13.257877	16.143539	14.015669	20.854344	14.430093	18.869953
ENSRNOG00000001135.7	4500.914153	-0.12222805	0.068951417	1.772669169	0.076283543	0.155284976	Wsb2	12	39217648	39238640	WD repeat and SOCS box-containing 2 [Source:RGD Symbol;Acc:1359599]	280.924397	233.954215	249.362578	257.015715	286.157705	265.874265	256.110715	248.72323
ENSRNOG00000001136.7	8632.608079	-0.188658362	0.094256953	2.001532572	0.045335027	0.102811079	Pebp1	12	39302840	39307862	phosphatidylethanolamine binding protein 1 [Source:RGD Symbol;Acc:62017]	1128.571582	834.342727	860.735562	892.937131	837.774913	1003.260574	875.994232	948.639767
ENSRNOG00000001138.8	390.3128959	0.662488771	0.149675837	-4.42615713	9.59E-06	7.88E-05	Taok3	12	39314027	39461244	TAO kinase 3 [Source:RGD Symbol;Acc:1562861]	12.699409	7.101001	12.718796	11.871001	21.152163	17.828541	18.060949	21.616816
ENSRNOG00000001139.9	1889.111505	-0.227141458	0.077320897	2.937646453	0.003307139	0.011909491	Suds3	12	39477568	39499628	SDS3 homolog, SIN3A corepressor complex component [Source:RGD Symbol;Acc:1305986]	104.555128	89.806533	86.026764	95.548845	90.710934	93.451407	90.716173	86.864172
ENSRNOG00000001141.7	214.5430445	1.02266038	0.150966846	-6.774072652	1.25E-11	3.84E-10	Srrm4	12	39999488	40155725	serine/arginine repetitive matrix 4 [Source:RGD Symbol;Acc:1560213]	3.62806	2.69173	3.54552	2.95411	8.556383	8.052309	5.748619	6.99984
ENSRNOG00000001142.4	274.3908522	-0.161989797	0.146410147	1.106410995	0.268548669	0.406393531	Prkab1	12	40588211	40598661	protein kinase AMP-activated non-catalytic subunit beta 1 [Source:RGD Symbol;Acc:71057]	19.172116	13.109762	18.177732	12.379846	16.839607	16.957537	13.914013	15.462003
ENSRNOG00000001143.9	1142.387139	0.646947075	0.084577946	-7.649122561	2.02E-14	1.04E-12	Cit	12	40605563	40763860	citron rho-interacting serine/threonine kinase [Source:RGD Symbol;Acc:70878]	13.807736	12.146436	14.445913	12.994214	24.341496	23.918791	20.836893	25.116551
ENSRNOG00000001148.7	7010.02169	-0.504728843	0.068385976	7.380589883	1.58E-13	6.82E-12	Rplp0	12	41054179	41057632	ribosomal protein lateral stalk subunit P0 [Source:RGD Symbol;Acc:621247]	773.375908	711.233878	745.179658	685.592983	604.357643	612.601922	552.574107	547.707041
ENSRNOG00000001149.9	634.0098372	0.019262264	0.15280153	-0.126060672	0.899683898	0.939730526	Pxn	12	41060791	41107931	paxillin [Source:RGD Symbol;Acc:1305759]	15.559375	11.369716	20.414687	14.616308	22.32463	17.12988	16.640827	14.613029
ENSRNOG00000001151.7	53.70821443	-0.15990136	0.26062774	0.613523949	0.539529953	0.66984735	Sirt4	12	41131262	41139439	sirtuin 4 [Source:RGD Symbol;Acc:1310413]	4.052371	3.008831	5.768008	4.22898	5.865063	3.568116	3.608925	4.171511
ENSRNOG00000001152.8	3.491951816	-0.124999135	0.86152916	0.145089848	0.884639933		Glp1r	20	8972004	9010241	glucagon-like peptide 1 receptor [Source:RGD Symbol;Acc:2703]	0.105119	0.149794	0.180282	0.035954	0.152058	0.10164	0.104905	0.134641
ENSRNOG00000001153.4	2.285877618	-1.101919695	1.115809013	0.987552245	0.323371984		Pla2g1b	12	41142200	41153226	phospholipase A2 group IB [Source:RGD Symbol;Acc:61949]	0.51891	0.453947	0.265585	0.267298	0.282363	0	0.391051	0.125102
ENSRNOG00000001156.8	622.978274	0.078435214	0.111305269	-0.70468554	0.481005952	0.617490323	Msi1	12	41158599	41191076	musashi RNA-binding protein 1 [Source:RGD Symbol;Acc:628778]	7.381241	5.349494	7.364968	6.047511	8.09315	8.086757	7.941644	6.889561
ENSRNOG00000001157.9	19.65384678	0.087355013	0.385228573	-0.226761509	0.820609195	0.888798585	Umodl1	20	9025724	9087146	uromodulin-like 1 [Source:RGD Symbol;Acc:1566039]	0.267495	0.223088	0.361757	0.197158	0.20933	0.388305	0.324723	0.328413
ENSRNOG00000001158.5	1123.062971	0.57125926	0.234538025	-2.435678654	0.014863883	0.041655181	Abcg1	20	9126687	9182948	ATP binding cassette subfamily G member 1 [Source:RGD Symbol;Acc:620294]	31.053743	21.863282	41.963113	28.843172	47.696436	55.630449	39.087352	64.251869
ENSRNOG00000001159.7	1.233717376	0.444095768	1.507817078	-0.294528942	0.768353751		Tff3	20	9193262	9198054	trefoil factor 3 [Source:RGD Symbol;Acc:3847]	0.328725	0.297143	0	0.681544	0.362414	0.961067	0.671468	0
ENSRNOG00000001160.6	250.920003	-0.285573812	0.147467343	1.936522395	0.052803752	0.115613184	Triap1	12	41267549	41270042	TP53 regulated inhibitor of apoptosis 1 [Source:RGD Symbol;Acc:1586233]	31.057052	38.333199	25.505696	30.726346	30.164058	30.952101	28.728353	27.063729
ENSRNOG00000001162.5	0	0					Tff2	20	9215761	9219619	trefoil factor 2 [Source:RGD Symbol;Acc:620709]	0	0	0	0	0	0	0	0
ENSRNOG00000001163.5	524.5533173	-0.179746777	0.097769359	1.838477611	0.065992058	0.138569901	Srsf9	12	41275687	41284499	serine and arginine rich splicing factor 9 [Source:RGD Symbol;Acc:1309495]	27.845481	26.282269	26.26909	23.253022	25.744697	26.367577	24.466074	26.590256
ENSRNOG00000001164.2	0	0					Tff1	20	9235736	9239597	trefoil factor 1 [Source:RGD Symbol;Acc:620707]	0	0	0	0	0	0	0	0
ENSRNOG00000001165.6	0.127442431	0.608626677	3.533811541	-0.172229523	0.863257089		Tmprss3	20	9254109	9274363	transmembrane serine protease 3 [Source:RGD Symbol;Acc:1310135]	0	0	0	0	0.043571	0	0	0
ENSRNOG00000001167.8	7.192721201	-0.059386438	0.634848755	0.09354423	0.925471213		Ubash3a	20	9292139	9329224	ubiquitin associated and SH3 domain containing, A [Source:RGD Symbol;Acc:1310305]	0.100362	0.395928	0.171248	0.273631	0.253105	0.290487	0.312737	0.192531
ENSRNOG00000001169.6	180.9894289	0.088996212	0.144721949	-0.614946195	0.538590254	0.669302108	Slc37a1	20	9378836	9433892	solute carrier family 37 member 1 [Source:RGD Symbol;Acc:1308587]	5.512007	6.488072	6.148238	5.31866	7.609196	7.50926	6.060079	7.103142
ENSRNOG00000001170.5	7543.166844	-0.40386924	0.095499845	4.229004145	2.35E-05	0.000174009	Cox6a1	12	41261967	41265041	cytochrome c oxidase subunit 6A1 [Source:RGD Symbol;Acc:2384]	2593.213728	2713.464783	2272.422303	2224.901288	2007.513728	2344.478438	1923.660201	2096.815093
ENSRNOG00000001171.7	456.8003359	-0.384664902	0.118130598	3.256268145	0.001128871	0.004820629	Coq5	12	41316748	41333848	coenzyme Q5, methyltransferase [Source:RGD Symbol;Acc:1310857]	32.643735	31.513003	26.218235	37.691014	27.995107	29.793127	26.089535	26.749546
ENSRNOG00000001172.8	4118.020362	-0.186715695	0.07523243	2.481851169	0.013070185	0.037545614	Rnf10	12	41341717	41375504	ring finger protein 10 [Source:RGD Symbol;Acc:1309282]	167.805623	131.940166	140.091349	139.5457	149.482681	147.127486	138.721533	137.631693
ENSRNOG00000001173.9	3989.172232	-0.641427859	0.10380252	6.179309105	6.44E-10	1.40E-08	Cabp1	12	41378897	41448927	calcium binding protein 1 [Source:RGD Symbol;Acc:620385]	517.34981	510.746048	384.843807	445.727492	333.209745	364.073776	338.274517	309.069705
ENSRNOG00000001174.8	428.5665938	-0.325515026	0.105501494	3.085406786	0.002032739	0.007915745	Pde9a	20	9469848	9562948	phosphodiesterase 9A [Source:RGD Symbol;Acc:621035]	28.506358	23.14024	25.297404	24.397442	20.633582	24.131657	21.990203	24.117021
ENSRNOG00000001177.5	260.756484	-0.470033887	0.133294625	3.526277862	0.000421445	0.002080595	Acads	12	41493626	41502898	acyl-CoA dehydrogenase short chain [Source:RGD Symbol;Acc:620514]	18.032929	14.943015	18.025812	14.911086	16.566709	12.714258	11.75789	12.72046
ENSRNOG00000001178.8	1186.607771	-0.087575429	0.080621699	1.086251342	0.277367808	0.416469478	Sppl3	12	41515640	41600126	signal peptide peptidase like 3 [Source:RGD Symbol;Acc:1562826]	44.952446	41.334614	41.455938	39.149445	42.683426	45.750989	42.240668	46.364382
ENSRNOG00000001181.7	125.3534094	-0.319252386	0.175118467	1.823065216	0.068293514	0.142512306	Wdr4	20	9587207	9603581	WD repeat domain 4 [Source:RGD Symbol;Acc:1585179]	6.04619	7.788658	6.786361	6.476302	6.447494	7.23988	5.850636	5.080006
ENSRNOG00000001182.8	1154.036922	-0.10249241	0.114416664	0.895782195	0.370369101	0.514134201	Ndufv3	20	9612431	9623074	NADH:ubiquinone oxidoreductase subunit V3 [Source:RGD Symbol;Acc:621020]	132.292162	106.132825	90.787155	108.546322	106.536456	116.659626	103.270736	132.705636
ENSRNOG00000001183.4	0.510629369	-1.467068724	2.285986973	0.641766004	0.521025126		Hnf1a	12	41645587	41672104	HNF1 homeobox A [Source:RGD Symbol;Acc:3828]	0.030563	0.027499	0	0.032273	0.031117	0	0	0
ENSRNOG00000001184.7	149.0484637	0.52112082	0.15215465	-3.424941789	0.000614931	0.002876644	Pknox1	20	9662899	9703727	PBX/knotted 1 homeobox 1 [Source:RGD Symbol;Acc:1305003]	3.978694	3.757392	4.641198	4.841898	6.436947	6.825896	6.905393	7.591188
ENSRNOG00000001185.8	4038.102423	-0.295212141	0.084198253	3.506155201	0.00045463	0.002219411	C12h12orf43	12	41672114	41677714	similar to human chromosome 12 open reading frame 43 [Source:RGD Symbol;Acc:1311899]	363.849555	358.984653	314.431571	382.182024	312.025471	355.503198	317.10284	319.983602
ENSRNOG00000001187.6	10.95060485	-0.116517001	0.563144316	0.206904337	0.83608457	0.899025698	Oasl	12	41682900	41695641	2'-5'-oligoadenylate synthetase-like [Source:RGD Symbol;Acc:1308586]	0.785671	0.291057	0.572506	0.751713	0.482022	0.588358	0.222565	1.167394
ENSRNOG00000001189.7	151.3341344	0.003115925	0.230598753	-0.013512323	0.989219054	0.993687382	Sik1	20	9947396	9958991	salt-inducible kinase 1 [Source:RGD Symbol;Acc:69407]	2.256543	3.163273	5.09042	4.084836	4.223675	4.857188	2.679899	4.774775
ENSRNOG00000001190.7	714.7067627	0.08421235	0.100980539	-0.833946334	0.404311226	0.546606694	Git2	12	41829730	41871097	GIT ArfGAP 2 [Source:RGD Symbol;Acc:1359708]	24.854737	21.5357	27.315374	21.721044	31.604098	28.523204	25.17894	28.770384
ENSRNOG00000001191.8	473.8635256	-0.367764552	0.112926138	3.256682284	0.001127225	0.004815024	Tchp	12	41877889	41892427	trichoplein, keratin filament binding [Source:RGD Symbol;Acc:1310813]	20.250168	19.274551	19.488836	18.350777	14.382957	18.741458	15.765028	18.636673
ENSRNOG00000001192.7	794.4471021	-0.273549604	0.08477542	3.226756114	0.001252021	0.005271764	Gltp	12	41907144	41927319	glycolipid transfer protein [Source:RGD Symbol;Acc:1564442]	59.001867	54.783938	54.594992	55.437652	51.587732	50.597217	49.82727	56.697071
ENSRNOG00000001193.7	3.739332807	-0.128626992	0.978629973	0.131435778	0.895430588		Hsf2bp	20	10035562	10121242	heat shock transcription factor 2 binding protein [Source:RGD Symbol;Acc:1565879]	0.339565	0.063917	0.119704	0.156879	0.08536	0.551148	0.038976	0.076822
ENSRNOG00000001194.8	171.0703047	0.299632618	0.166341229	-1.801312993	0.071653561	0.147837885	Rrp1b	20	10123125	10147928	ribosomal RNA processing 1B [Source:RGD Symbol;Acc:1305633]	3.611531	2.808706	4.760133	4.350121	6.097344	5.586667	5.083734	4.699803
ENSRNOG00000001195.3	9.553975256	0.480615772	0.543795799	-0.883816632	0.376795207	0.520456255	Trpv4	12	41938560	41977517	transient receptor potential cation channel, subfamily V, member 4 [Source:RGD Symbol;Acc:69337]	0.331426	0.249254	0.245715	0.184255	0.589726	0.257993	0.472188	0.284233
ENSRNOG00000001198.5	227.7733925	0.403765625	0.173159707	-2.331752762	0.019713701	0.052334537	Fam222a	12	41986780	42033682	family with sequence similarity 222, member A [Source:RGD Symbol;Acc:1565883]	7.486694	3.863991	7.282623	6.960307	9.535633	8.988488	8.213413	11.129079
ENSRNOG00000001199.8	442.237358	-0.359859766	0.112349839	3.203028777	0.001359904	0.005661697	Pop5	12	41376755	41381336	POP5 homolog, ribonuclease P/MRP subunit [Source:RGD Symbol;Acc:1311819]	37.965359	42.736485	40.221043	34.079151	36.090511	35.598437	32.436737	32.552188
ENSRNOG00000001201.5	551.9930732	-0.092418955	0.110259041	0.838198429	0.401919269	0.544646788	Cstb	20	10245462	10247526	cystatin B [Source:RGD Symbol;Acc:2435]	147.121336	159.46456	150.309153	160.683974	174.948614	169.394979	173.612662	136.290109
ENSRNOG00000001203.8	1034.586423	-0.315061961	0.09811654	3.211099375	0.001322282	0.005524158	Rrp1	20	10260870	10272144	ribosomal RNA processing 1 [Source:RGD Symbol;Acc:1307286]	67.776282	67.460298	61.174852	62.399001	52.732578	66.772571	55.226817	59.9171
ENSRNOG00000001204.6	997.1400179	-0.098651502	0.082465236	1.196279865	0.231587364	0.364146126	Ankrd13a	12	41798199	41829327	ankyrin repeat domain 13a [Source:RGD Symbol;Acc:1308577]	23.704443	21.353351	24.667801	22.837222	27.067539	24.005785	23.297089	23.127815
ENSRNOG00000001205.6	4097.356387	-0.017071839	0.075811255	0.225188714	0.821832469	0.889590261	Agpat3	20	10384507	10415358	1-acylglycerol-3-phosphate O-acyltransferase 3 [Source:RGD Symbol;Acc:1305787]	76.872862	59.889337	64.331658	62.725779	76.509923	74.445786	69.763604	72.726642
ENSRNOG00000001210.8	601.1344969	-0.138495818	0.097789285	1.416267829	0.156697103	0.272145751	Pwp2	20	10499363	10513640	PWP2, small subunit processome component [Source:RGD Symbol;Acc:1582817]	18.098965	15.122103	15.458467	15.279033	18.10239	17.318973	14.495796	15.629923
ENSRNOG00000001211.5	1768.662546	-0.347917766	0.078478616	4.433281086	9.28E-06	7.65E-05	Gatd3a	20	10514744	10522885	glutamine amidotransferase class 1 domain containing 3A [Source:RGD Symbol;Acc:1303003]	177.018958	157.694556	161.40923	163.974395	147.342565	161.063686	129.319469	147.034
ENSRNOG00000001212.8	0.137985529	-0.834045844	3.533811541	0.236018767	0.813418107		Dnmt3l	20	10614934	10629516	DNA methyltransferase 3 like [Source:RGD Symbol;Acc:1303239]	0	0	0.076634	0	0	0	0	0
ENSRNOG00000001213.6	0.492865631	-2.490299343	2.696541165	0.92351616	0.355738283		Aire	20	10636123	10651060	autoimmune regulator [Source:RGD Symbol;Acc:1311139]	0	0.166639	0	0.06479	0	0	0	0
ENSRNOG00000001214.6	3097.711216	-0.315709281	0.128629526	2.454407561	0.014111694	0.039895274	Pfkl	20	10664272	10686315	phosphofructokinase, liver type [Source:RGD Symbol;Acc:3311]	147.860791	120.153628	95.888915	120.608637	103.610383	130.017689	86.316154	118.951309
ENSRNOG00000001215.7	550.488934	-0.405049067	0.099220012	4.08233239	4.46E-05	0.000301869	Cfap410	20	10687863	10694737	cilia and flagella associated protein 410 [Source:RGD Symbol;Acc:1309594]	42.670137	34.969264	37.695868	35.940898	30.383762	32.566048	34.33458	31.215796
ENSRNOG00000001216.6	410.2891652	0.035424904	0.115193281	-0.307525779	0.758443204	0.844629932	Trpm2	20	10707014	10753181	transient receptor potential cation channel, subfamily M, member 2 [Source:RGD Symbol;Acc:1311889]	7.507552	6.646825	7.450608	6.724089	7.393321	8.13245	7.494721	9.656968
ENSRNOG00000001217.4	31.78988225	0.196307511	0.324123521	-0.605656481	0.544742888	0.67361273	Lrrc3	20	10758955	10762067	leucine rich repeat containing 3 [Source:RGD Symbol;Acc:628861]	1.574798	1.164483	0.821075	1.349607	1.146035	2.230076	1.321433	1.61451
ENSRNOG00000001218.7	0.114820155	0.608626677	3.533811541	-0.172229523	0.863257089		LOC100365646	20	10799355	10800215	hypothetical protein LOC100365646 [Source:RGD Symbol;Acc:2318639]	0	0	0	0	0	0	0	0.188891
ENSRNOG00000001219.8	5.476378639	1.28949125	0.773585857	-1.666901273	0.095534038		Tspear	20	10772219	10943914	thrombospondin-type laminin G domain and EAR repeats [Source:RGD Symbol;Acc:1563108]	0.110008	0.191974	0.335255	0	0.467463	0.309391	0.43275	0.560072
ENSRNOG00000001222.8	868.4128469	-0.118883748	0.084343871	1.409512589	0.158683654	0.274766728	Ube2g2	20	10983742	11005447	ubiquitin-conjugating enzyme E2G 2 [Source:RGD Symbol;Acc:1304860]	56.215285	51.78106	48.760633	55.690083	59.787114	55.193157	52.751078	53.00685
ENSRNOG00000001223.6	1326.323002	-0.36548462	0.093053634	3.927677025	8.58E-05	0.000532564	Pttg1ip	20	11030015	11047316	PTTG1 interacting protein [Source:RGD Symbol;Acc:1305983]	73.128202	67.503781	75.121116	58.242799	60.382397	60.553562	60.567214	58.2716
ENSRNOG00000001224.7	85.51964378	-0.602287869	0.21351684	2.820797971	0.004790436	0.016266327	Itgb2	20	11061430	11097600	integrin subunit beta 2 [Source:RGD Symbol;Acc:1305581]	3.570169	2.673607	3.676928	3.100268	2.348929	1.829269	3.206144	2.234832
ENSRNOG00000001225.8	413.2937232	-0.293314214	0.114717974	2.556828744	0.010563121	0.03163902	Slx9	20	11114589	11147521	SLX9 ribosome biogenesis factor [Source:RGD Symbol;Acc:1311257]	27.2464	29.629199	23.490596	27.539602	26.975812	25.552965	21.936447	25.15003
ENSRNOG00000001226.7	0.517391418	-0.145631292	2.527039	0.057629222	0.954043972		Nme2-ps1	20	11179488	11179919	NME/NM23 nucleoside diphosphate kinase 2, pseudogene 1 [Source:RGD Symbol;Acc:1594734]	0	0	1.002366	0	0.541276	0.477085	0	0
ENSRNOG00000001227.7	2760.742673	0.189836739	0.06626844	-2.864662858	0.004174534	0.014499039	Adarb1	20	11222583	11350852	adenosine deaminase, RNA-specific, B1 [Source:RGD Symbol;Acc:2033]	41.920011	35.72565	39.484493	40.116892	52.404366	48.896245	48.283627	52.394801
ENSRNOG00000001228.7	474.1794836	-0.382333709	0.097826576	3.9082806	9.30E-05	0.000569593	Pofut2	20	11367096	11377743	protein O-fucosyltransferase 2 [Source:RGD Symbol;Acc:1307334]	25.775575	23.974798	21.850915	25.224842	20.704452	21.827665	20.438085	20.768019
ENSRNOG00000001229.7	359.6866362	-0.136170663	0.165257181	0.823992414	0.409943869	0.551505658	Col18a1	20	11474104	11582593	collagen type XVIII alpha 1 chain [Source:RGD Symbol;Acc:70936]	9.005884	4.665869	7.091819	6.562731	8.523848	6.426244	5.414492	7.563475
ENSRNOG00000001232.8	135.3489556	-0.177781652	0.168906276	1.052546159	0.292549045	0.4335893	Slc19a1	20	11584411	11601972	solute carrier family 19 member 1 [Source:RGD Symbol;Acc:3695]	8.053232	4.745797	5.61741	5.955235	6.353696	6.278796	5.883343	5.655174
ENSRNOG00000001235.8	4708.240621	-0.25036399	0.09754737	2.566588815	0.010270432	0.030877516	Gna12	12	13805698	13886255	G protein subunit alpha 12 [Source:RGD Symbol;Acc:71018]	147.883657	127.282627	184.11718	141.868246	143.098232	139.047195	140.072105	146.620328
ENSRNOG00000001236.8	373.7055992	-0.212513416	0.117663436	1.80611261	0.070900751	0.146703459	Brat1	12	13928898	13941248	BRCA1-associated ATM activator 1 [Source:RGD Symbol;Acc:1565146]	11.592965	10.646192	13.392342	9.892809	10.973958	10.675421	10.735501	11.885572
ENSRNOG00000001237.7	1428.663726	-0.27536784	0.102792989	2.678858185	0.007387367	0.023412496	Cabin1	20	12893358	13015357	calcineurin binding protein 1 [Source:RGD Symbol;Acc:620263]	46.497393	31.50542	36.028376	35.820844	33.428342	38.171524	32.218563	35.320153
ENSRNOG00000001238.8	617.510697	-0.105408107	0.108300767	0.973290489	0.330408948	0.474286131	Rsrc2	12	32839809	32859799	arginine and serine rich coiled-coil 2 [Source:RGD Symbol;Acc:1564882]	35.496168	41.435346	39.060021	42.539387	41.129157	37.550652	42.484352	45.304575
ENSRNOG00000001241.9	524.5656195	-0.121274571	0.121750055	0.996094589	0.319204189	0.462658834	Iqce	12	13943487	13982693	IQ motif containing E [Source:RGD Symbol;Acc:1311349]	11.742024	11.412636	13.093831	10.836939	11.013417	10.54154	13.156416	14.013225
ENSRNOG00000001242.7	1032.70133	-0.273772039	0.106276311	2.576040086	0.009993906	0.030177963	Gstt3	20	12874854	12882599	glutathione S-transferase, theta 3 [Source:RGD Symbol;Acc:1562732]	71.237543	52.415316	53.917424	56.84907	52.397939	51.880095	50.804325	62.898711
ENSRNOG00000001243.8	225.3027393	0.235865084	0.125802242	-1.874887771	0.060808165	0.129739044	Zcchc8	12	32869310	32891325	zinc finger CCHC-type containing 8 [Source:RGD Symbol;Acc:1309774]	8.190221	7.214695	8.658366	8.480839	12.330137	10.319975	9.977781	10.556953
ENSRNOG00000001245.6	792.9165412	-0.155321155	0.103641509	1.498638493	0.133967441	0.24206242	Pcbp3	20	11678269	11878210	poly(rC) binding protein 3 [Source:RGD Symbol;Acc:1307430]	49.633386	36.916123	38.707068	37.999967	39.293253	45.375852	37.986635	42.210231
ENSRNOG00000001247.8	1081.323616	0.355443812	0.07881034	-4.510116451	6.48E-06	5.59E-05	Clip1	12	32910977	33017884	CAP-GLY domain containing linker protein 1 [Source:RGD Symbol;Acc:67404]	18.663591	16.477397	17.326071	19.815099	26.953573	26.454553	24.744859	25.989472
ENSRNOG00000001249.9	616.4193506	-0.027892655	0.169986762	0.16408722	0.869662482	0.921248792	Col6a1	20	11905957	11924597	collagen type VI alpha 1 chain [Source:RGD Symbol;Acc:1565398]	17.004876	12.88461	18.185489	8.535391	15.0227	16.864738	14.455925	16.181317
ENSRNOG00000001250.7	457.2112806	-0.215148745	0.14667177	1.466872217	0.14241082	0.253913142	Lfng	12	14018333	14039008	LFNG O-fucosylpeptide 3-beta-N-acetylglucosaminyltransferase [Source:RGD Symbol;Acc:620587]	18.817569	22.24867	27.618794	21.118505	27.765136	20.617901	21.147369	18.077991
ENSRNOG00000001251.7	3.622569942	0.495735247	1.013957688	-0.488911177	0.624904582		Grifin	12	14080910	14082877	galectin-related inter-fiber protein [Source:RGD Symbol;Acc:71055]	0.303767	0.864335	2.12869	0	0.635746	0.546179	2.977117	1.065723
ENSRNOG00000001252.6	281.1499755	-0.073278184	0.116980403	0.626414186	0.531043307	0.662658064	Chst12	12	14110393	14129057	carbohydrate sulfotransferase 12 [Source:RGD Symbol;Acc:1308214]	17.152232	12.450001	15.100524	14.984069	16.447738	16.282449	15.071378	15.960658
ENSRNOG00000001253.7	1758.611478	-0.241310822	0.085965304	2.807072284	0.004999402	0.016876777	Eif3b	12	14196403	14220886	eukaryotic translation initiation factor 3, subunit B [Source:RGD Symbol;Acc:1309018]	77.558177	66.01255	61.475985	62.306638	66.141102	66.015285	58.88073	63.985313
ENSRNOG00000001254.7	373.0405107	-0.151948058	0.299293077	0.50768985	0.611670868	0.729513997	Col6a2	20	12021767	12057564	collagen type VI alpha 2 chain [Source:RGD Symbol;Acc:1305585]	14.633516	5.247926	11.770586	10.287096	12.504128	8.560729	9.38279	11.746187
ENSRNOG00000001255.9	558.6567415	0.418296414	0.110620427	-3.78136683	0.00015597	0.000894659	Mlxip	12	33128520	33192374	MLX interacting protein [Source:RGD Symbol;Acc:1560774]	6.057042	5.302073	7.093489	5.779232	10.594023	8.534491	8.743082	8.622966
ENSRNOG00000001256.9	1506.653222	0.217926889	0.096735299	-2.252816618	0.024270714	0.061679531	Atxn2	12	34754137	34851479	ataxin 2 [Source:RGD Symbol;Acc:1306637]	26.451395	18.651338	19.308102	21.584469	27.969263	27.963845	27.121652	29.328411
ENSRNOG00000001258.4	290.4888814	-0.451344158	0.134969383	3.34404846	0.000825653	0.003696134	Snx8	12	14251859	14300432	sorting nexin 8 [Source:RGD Symbol;Acc:1305791]	15.495271	14.73877	13.028118	11.085508	11.889852	12.146604	9.598324	11.269876
ENSRNOG00000001259.8	939.2623773	0.403155437	0.120300111	-3.351247434	0.000804484	0.003609636	Cux2	12	34520959	34705806	cut-like homeobox 2 [Source:RGD Symbol;Acc:1305967]	19.229945	11.989386	15.944046	13.953905	25.549513	24.302547	19.895417	21.125756
ENSRNOG00000001260.7	33.01015444	-0.824729833	0.310928316	2.652475797	0.007990386	0.025057326	Nudt1	12	14302694	14305826	nudix hydrolase 1 [Source:RGD Symbol;Acc:621080]	9.83718	11.337286	6.880705	7.37797	4.432103	5.468412	6.148849	6.564916
ENSRNOG00000001261.7	25.97895803	-0.605646454	0.478356138	1.266099472	0.205477472	0.33316622	Ftcd	20	12055208	12068735	formimidoyltransferase cyclodeaminase [Source:RGD Symbol;Acc:70915]	2.104986	2.408907	1.877334	0.440203	0.439268	1.862224	1.688602	1.071914
ENSRNOG00000001265.6	231.9509715	-0.145057574	0.158040486	0.917850723	0.358697023	0.502906447	Mad1l1	12	14320892	14630703	mitotic arrest deficient 1 like 1 [Source:RGD Symbol;Acc:1596881]	11.209586	8.211791	9.701223	7.834724	8.511334	10.403396	7.326695	11.342203
ENSRNOG00000001269.7	2750.403503	-0.210148066	0.090122371	2.331808002	0.019710794	0.052334537	Ppp1cc	12	34383072	34400553	protein phosphatase 1 catalytic subunit gamma [Source:RGD Symbol;Acc:3377]	135.597495	146.554301	131.768183	159.010345	151.010752	132.567707	143.962149	131.5852
ENSRNOG00000001270.7	86.28185708	0.051138982	0.226248589	-0.226030058	0.821178042	0.889214818	Hvcn1	12	34335190	34370141	hydrogen voltage-gated channel 1 [Source:RGD Symbol;Acc:1310788]	1.951457	1.807206	2.51947	1.234805	2.362906	2.303941	1.624238	2.51494
ENSRNOG00000001271.7	25.67502142	0.903983613	0.328197738	-2.75438709	0.005880218	0.019357446	Card6	2	54195739	54206846	caspase recruitment domain family, member 6 [Source:RGD Symbol;Acc:1305805]	0.469477	0.501033	0.443972	0.386414	1.073871	0.834444	1.006983	0.911023
ENSRNOG00000001272.8	993.4264848	0.089023926	0.078700906	-1.131167745	0.257984495	0.394680819	Mcm3ap	20	12127570	12165165	minichromosome maintenance complex component 3 associated protein [Source:RGD Symbol;Acc:1306834]	14.887489	13.29627	14.546295	13.787226	16.945217	18.20361	15.872338	16.714699
ENSRNOG00000001273.8	281.4785062	-0.202249124	0.211824681	0.954794891	0.339681431	0.483800876	Psmg3	12	14809450	14812342	proteasome assembly chaperone 3 [Source:RGD Symbol;Acc:2319950]	43.467955	48.065504	38.402058	46.016226	32.421563	36.139814	69.102318	33.974202
ENSRNOG00000001274.8	1101.32102	-0.211555727	0.109540538	1.93130078	0.053445867	0.116753817	Vps29	12	34207263	34217964	VPS29 retromer complex component [Source:RGD Symbol;Acc:1308332]	198.284081	209.412891	160.81371	214.04936	207.954892	204.37231	182.090384	169.989159
ENSRNOG00000001275.7	1.064992101	-0.269083327	1.672037436	0.160931401	0.87214743		Tmem184a	12	14822898	14832065	transmembrane protein 184A [Source:RGD Symbol;Acc:1306702]	0.162368	0.095213	0	0	0	0.049843	0.102647	0.097995
ENSRNOG00000001276.9	475.0913102	0.170334116	0.129121204	-1.319180046	0.187108928	0.310653792	Pcnt	20	12191648	12278710	pericentrin [Source:RGD Symbol;Acc:1595865]	5.018934	3.008753	4.616576	3.84469	5.647617	5.05281	4.830501	5.291882
ENSRNOG00000001278.6	197.0812073	-0.034148151	0.133196896	0.256373478	0.797662465	0.872377312	Gpn3	12	34189577	34198206	GPN-loop GTPase 3 [Source:RGD Symbol;Acc:1303034]	20.424561	22.35341	22.646486	22.896484	25.183355	22.299917	25.57651	24.299243
ENSRNOG00000001283.5	831.2241238	-0.229341218	0.09116502	2.515671234	0.011880595	0.034728817	Anapc7	12	34133429	34160005	anaphase promoting complex subunit 7 [Source:RGD Symbol;Acc:1311927]	40.331802	37.685563	34.126109	34.688419	35.704386	37.9822	33.8874	33.771299
ENSRNOG00000001284.5	0	0					Uncx	12	15092784	15097300	UNC homeobox [Source:RGD Symbol;Acc:69361]	0	0	0	0	0	0	0	0
ENSRNOG00000001285.9	14485.14242	0.522360795	0.059401017	-8.793802272	1.45E-18	1.38E-16	Atp2a2	12	34072683	34122101	ATPase sarcoplasmic/endoplasmic reticulum Ca2+ transporting 2 [Source:RGD Symbol;Acc:2174]	227.082087	204.256218	207.014697	228.105581	356.106051	358.588217	335.230055	352.419169
ENSRNOG00000001287.4	56.96638351	-0.26254313	0.228011117	1.151448811	0.249547643	0.384769192	Gper1	12	15217442	15221889	G protein-coupled estrogen receptor 1 [Source:RGD Symbol;Acc:619845]	3.481548	3.006952	2.893718	2.429858	2.843617	3.073436	2.887514	2.313922
ENSRNOG00000001288.4	312.2826478	0.066516486	0.108395594	-0.613645659	0.539449505	0.66984735	Gpr146	12	15251813	15267206	G protein-coupled receptor 146 [Source:RGD Symbol;Acc:1560731]	7.753151	6.694295	7.953845	7.842772	9.646689	8.710669	8.59605	8.72398
ENSRNOG00000001289.6	321.2382206	0.337820308	0.129056661	-2.617612337	0.008854734	0.027326041	LOC498154	12	15185707	15289069	hypothetical protein LOC498154 [Source:RGD Symbol;Acc:1566418]	24.385652	17.043117	22.119705	19.880698	29.221839	34.808838	27.750282	26.677776
ENSRNOG00000001293.7	915.3042904	-0.138334766	0.082484243	1.677105349	0.093521883	0.18238888	Get4	12	15377009	15394053	guided entry of tail-anchored proteins factor 4 [Source:RGD Symbol;Acc:1311660]	48.669843	49.884628	46.940123	48.66533	53.383856	49.891601	48.09676	47.958492
ENSRNOG00000001294.6	292.3342004	-0.051819511	0.135521182	0.382372046	0.702185422	0.800732903	Ift81	12	33957806	34037057	intraflagellar transport 81 [Source:RGD Symbol;Acc:727862]	12.822667	12.331823	9.829544	14.928193	15.334663	13.53677	12.629633	12.900704
ENSRNOG00000001295.3	17619.69363	-0.329488799	0.077070142	4.275180906	1.91E-05	0.000145144	S100b	20	12372881	12394743	S100 calcium binding protein B [Source:RGD Symbol;Acc:3615]	1481.033703	1350.00541	1471.839921	1318.76396	1362.925764	1333.08741	1230.191612	1118.900523
ENSRNOG00000001296.8	173.4272781	0.460062921	0.186395181	-2.468212531	0.013578967	0.038741995	P2rx7	12	33879745	33934619	purinergic receptor P2X 7 [Source:RGD Symbol;Acc:3241]	3.749433	2.405428	4.961774	3.42615	6.572492	5.038251	5.881785	4.940706
ENSRNOG00000001297.7	1037.6795	-0.193605875	0.084965795	2.278633109	0.022688884	0.058357263	Prmt2	20	12394798	12420643	protein arginine methyltransferase 2 [Source:RGD Symbol;Acc:1565519]	60.286949	56.770059	52.386426	52.265107	58.368779	55.999606	50.674024	53.87013
ENSRNOG00000001298.9	0	0					Slc5a4b	20	12559545	12608422	solute carrier family 5 (neutral amino acid transporters, system A), member 4b [Source:RGD Symbol;Acc:1309867]	0	0	0	0	0	0	0	0
ENSRNOG00000001299.7	1307.915362	0.06473147	0.072427079	-0.893746803	0.371457378	0.515200192	Sun1	12	15396381	15441571	Sad1 and UNC84 domain containing 1 [Source:RGD Symbol;Acc:1359142]	34.931566	31.046102	33.241151	31.721803	40.80726	38.907476	37.404328	37.263462
ENSRNOG00000001300.8	283.3755262	0.064683117	0.157191963	-0.411491246	0.680712359	0.784039614	P2rx4	12	33844396	33862253	purinergic receptor P2X 4 [Source:RGD Symbol;Acc:62073]	14.468909	15.679369	13.893209	14.906957	21.398144	19.723946	16.598936	12.126254
ENSRNOG00000001302.4	1164.898816	0.17442485	0.232376428	-0.750613351	0.452885384	0.593298734	Adora2a	20	13315853	13333386	adenosine A2a receptor [Source:RGD Symbol;Acc:2049]	37.483653	41.337684	63.268107	35.342314	61.543153	45.842279	50.077775	68.772596
ENSRNOG00000001303.7	453.3207562	0.408639225	0.100066798	-4.083664428	4.43E-05	0.000300706	Specc1l	20	13339692	13443665	sperm antigen with calponin homology and coiled-coil domains 1-like [Source:RGD Symbol;Acc:1309570]	9.089288	8.371673	8.895117	9.308782	15.016433	13.708142	11.988062	12.712857
ENSRNOG00000001304.8	1435.044307	0.468630801	0.112864856	-4.15214106	3.29E-05	0.000232139	Bcr	20	13471668	13597016	BCR activator of RhoGEF and GTPase [Source:RGD Symbol;Acc:1307993]	38.169686	25.599279	41.407088	37.814896	56.571622	55.349419	52.203518	57.946711
ENSRNOG00000001309.7	3206.458637	0.069624418	0.093358685	-0.745773336	0.45580435	0.596204133	Camkk2	12	33791052	33843279	calcium/calmodulin-dependent protein kinase kinase 2 [Source:RGD Symbol;Acc:620092]	89.045804	66.801561	72.445598	67.177162	93.963405	94.238469	79.682524	81.253848
ENSRNOG00000001311.7	360.8146963	-0.155296159	0.125602139	1.236413327	0.216304965	0.346293971	Rab36	20	13608136	13624170	RAB36, member RAS oncogene family [Source:RGD Symbol;Acc:1596098]	42.57822	29.563043	31.030269	30.807438	34.96776	32.285741	30.858353	37.179128
ENSRNOG00000001312.9	515.8282735	-0.445230219	0.107269558	4.150573838	3.32E-05	0.000233393	Pdgfa	12	15645541	15666497	platelet derived growth factor subunit A [Source:RGD Symbol;Acc:3282]	67.289282	68.733505	55.489713	58.553949	51.693662	53.78374	49.943759	52.112478
ENSRNOG00000001313.5	657.8159069	0.326480719	0.112375053	-2.905277555	0.003669276	0.012995503	Gnaz	20	13644640	13669907	G protein subunit alpha z [Source:RGD Symbol;Acc:2717]	50.614051	31.825626	41.782919	41.470916	61.195162	61.297524	53.597552	57.232593
ENSRNOG00000001314.8	1038.468739	-0.118177757	0.096656073	1.222662517	0.22145719	0.352162282	Fam20c	12	15826871	15884543	FAM20C, golgi associated secretory pathway kinase [Source:RGD Symbol;Acc:1311980]	46.056382	32.882033	38.906914	37.414776	38.280264	40.211002	38.728877	43.468716
ENSRNOG00000001315.8	27.25880363	0.013492003	0.40687126	-0.033160373	0.973546699	0.984020588	Rsph14	20	13629000	13703449	radial spoke head 14 homolog [Source:RGD Symbol;Acc:1305601]	0.996151	0.294458	1.748895	1.328194	1.210452	1.471467	1.111125	1.153849
ENSRNOG00000001316.8	3184.660796	-0.204472218	0.071530564	2.858529357	0.004256097	0.014732252	Anapc5	12	33748735	33781781	anaphase-promoting complex subunit 5 [Source:RGD Symbol;Acc:1306125]	148.680862	146.949341	140.574771	142.659468	149.228841	150.23258	130.284977	137.548266
ENSRNOG00000001317.8	378.2844681	0.248809191	0.123338059	-2.017294531	0.043664786	0.099837786	Zfp68	12	16026079	16040995	zinc finger protein 68 [Source:RGD Symbol;Acc:1310463]	8.079212	8.716392	6.777693	8.087004	12.05532	9.488513	10.808015	10.268626
ENSRNOG00000001323.7	186.6428683	0.344680501	0.143666776	-2.399166392	0.016432446	0.045278498	Zfp157	12	16248230	16270698	zinc finger protein 157 [Source:RGD Symbol;Acc:1359435]	5.312393	4.850486	5.874895	6.428852	8.802366	7.173043	7.300452	8.835232
ENSRNOG00000001324.7	8.686102841	-0.466105582	0.597239654	0.78043308	0.435136003	0.576298953	Asmt	12	16304719	16309568	acetylserotonin O-methyltransferase [Source:RGD Symbol;Acc:708472]	0.637111	0.682744	1.180152	0.784827	0.360623	0.690504	0.339196	1.255426
ENSRNOG00000001325.5	120.5815768	-0.531310147	0.197601453	2.688796758	0.007171006	0.022854227	Il3ra	12	16318081	16323484	interleukin 3 receptor subunit alpha [Source:RGD Symbol;Acc:628728]	14.404813	9.230565	13.990127	8.607054	8.987082	10.570205	8.99218	7.452941
ENSRNOG00000001329.5	357.6366483	0.386357315	0.141325444	-2.733812839	0.006260562	0.020391262	Gjc3	12	16896813	16964246	gap junction protein, gamma 3 [Source:RGD Symbol;Acc:727930]	5.190738	6.510775	7.607121	6.779025	9.685396	9.113964	11.111136	8.561312
ENSRNOG00000001331.6	766.4491679	0.155642547	0.092928914	-1.674855983	0.093962492	0.183024905	Rnf34	12	33703673	33724586	ring finger protein 34 [Source:RGD Symbol;Acc:628636]	36.624779	41.175802	41.289838	39.654521	53.745137	48.935542	46.233628	51.048807
ENSRNOG00000001333.7	0.242086284	1.334426837	3.503270377	-0.380908892	0.703270854		Azgp1	12	16931024	16939091	alpha-2-glycoprotein 1, zinc-binding [Source:RGD Symbol;Acc:2187]	0	0	0	0	0.100289	0	0	0.091001
ENSRNOG00000001335.7	172.8898451	1.085875961	0.155247084	-6.994501476	2.66E-12	9.32E-11	Zkscan1	12	16966654	16983865	zinc finger with KRAB and SCAN domains 1 [Source:RGD Symbol;Acc:1560616]	2.966393	3.044103	3.514825	3.058423	7.114735	6.544034	7.456498	8.983477
ENSRNOG00000001336.8	134.736546	-0.442083369	0.184547775	2.395495523	0.016597917	0.045612717	Orai1	12	33534344	33548405	ORAI calcium release-activated calcium modulator 1 [Source:RGD Symbol;Acc:1311873]	16.904145	11.366768	12.888031	14.561258	14.601896	13.231261	9.125979	9.30427
ENSRNOG00000001337.9	718.5045616	0.553638976	0.108416793	-5.106579551	3.28E-07	4.01E-06	Setd1b	12	33396120	33426934	SET domain containing 1B, histone lysine methyltransferase [Source:RGD Symbol;Acc:2323325]	6.757512	4.64228	5.638325	5.344076	10.343942	9.143509	7.987227	9.484776
ENSRNOG00000001338.7	13.21028538	-0.479753953	0.549065922	0.873763848	0.382246872	0.526226527	Hpd	12	33381231	33392766	4-hydroxyphenylpyruvate dioxygenase [Source:RGD Symbol;Acc:61974]	1.031449	2.299622	0.794779	0.352035	1.244519	0.744532	1.044213	0.708454
ENSRNOG00000001342.9	26.20319048	0.076067751	0.32930571	-0.230994328	0.817319209	0.886205679	Cfap251	12	33261476	33293932	cilia and flagella associated protein 251 [Source:RGD Symbol;Acc:1564948]	1.612149	1.62397	1.01019	1.222886	1.901779	1.313838	1.563958	1.773176
ENSRNOG00000001345.9	542.2814168	-0.42219403	0.108005041	3.909021516	9.27E-05	0.000568719	Mapkapk5	12	34994092	35013052	MAPK activated protein kinase 5 [Source:RGD Symbol;Acc:1564113]	48.486629	49.709382	52.914143	44.75263	39.179112	47.677911	38.045891	40.093473
ENSRNOG00000001346.5	2735.431896	-0.25765292	0.108826993	2.367546073	0.01790649	0.048424342	Cops6	12	17038979	17046371	COP9 signalosome subunit 6 [Source:RGD Symbol;Acc:1309919]	349.432751	274.265494	226.499008	290.762904	266.110113	294.270641	261.07212	252.640198
ENSRNOG00000001347.6	142.3723918	0.172289888	0.178814958	-0.963509372	0.335291963	0.479343816	Adam1a	12	35017315	35020311	ADAM metallopeptidase domain 1a [Source:RGD Symbol;Acc:621467]	3.620807	3.808761	5.571294	4.777421	7.059479	5.401753	5.187263	4.946819
ENSRNOG00000001348.6	1429.724179	-0.447264513	0.079861281	5.600517678	2.14E-08	3.39E-07	Erp29	12	35089707	35096376	endoplasmic reticulum protein 29 [Source:RGD Symbol;Acc:619781]	123.920904	118.365661	122.720414	118.675866	94.062845	106.853301	93.079876	105.929593
ENSRNOG00000001349.6	296.780402	-0.253249598	0.123035024	2.058353716	0.039556191	0.092238223	Mcm7	12	17042212	17050063	minichromosome maintenance complex component 7 [Source:RGD Symbol;Acc:1303018]	14.189351	14.725981	14.278622	12.800107	13.269414	14.293762	13.966317	11.526651
ENSRNOG00000001350.7	509.4131705	0.104733638	0.095932447	-1.091743631	0.274945802	0.413726209	Naa25	12	35098075	35150467	N(alpha)-acetyltransferase 25, NatB auxiliary subunit [Source:RGD Symbol;Acc:1305685]	10.076809	9.598041	8.902765	10.603891	12.383564	12.208922	11.008986	11.942549
ENSRNOG00000001351.7	952.4878008	-0.089280024	0.09423293	0.947439758	0.34341474	0.487341456	Trafd1	12	35165606	35179525	TRAF type zinc finger domain containing 1 [Source:RGD Symbol;Acc:620171]	37.075654	38.966506	46.149583	37.972163	44.026399	42.778548	40.398055	42.764587
ENSRNOG00000001352.8	3569.391395	0.47272233	0.096101622	-4.918983875	8.70E-07	9.69E-06	Hectd4	12	35182154	35330987	HECT domain E3 ubiquitin protein ligase 4 [Source:RGD Symbol;Acc:1309762]	21.997943	15.828187	20.233669	17.071677	30.285803	29.038675	25.988172	31.972383
ENSRNOG00000001353.5	733.943326	-0.294600178	0.08930666	3.298748124	0.00097117	0.004238606	Ap4m1	12	17049777	17058026	adaptor related protein complex 4 subunit mu 1 [Source:RGD Symbol;Acc:1310233]	21.55962	20.277197	22.647314	21.462751	20.692125	19.650813	17.375424	21.340216
ENSRNOG00000001355.7	518.4029905	-0.068938644	0.132068757	0.521990553	0.601676908	0.720925042	Taf6	12	17055873	17064247	TATA-box binding protein associated factor 6 [Source:RGD Symbol;Acc:1311608]	29.668394	17.476823	20.70285	23.450787	24.204193	26.415845	21.232881	25.749216
ENSRNOG00000001360.7	4.362594274	-0.423969765	0.843170666	0.502827935	0.615085251		Stag3	12	17284794	17314935	stromal antigen 3 [Source:RGD Symbol;Acc:621333]	0.077017	0.063209	0.185491	0.15544	0.226206	0.051057	0.103196	0.025573
ENSRNOG00000001367.5	27.20378996	-0.506403665	0.350140739	1.446286048	0.148096988	0.261576485	Gpc2	12	17277875	17284208	glypican 2 [Source:RGD Symbol;Acc:621363]	1.099273	0.739311	1.879393	1.231595	1.061753	1.085037	0.69573	1.062801
ENSRNOG00000001368.7	5128.167666	0.319330002	0.12496198	-2.555417285	0.010606057	0.031741314	Rph3a	12	35542728	35617592	rabphilin 3A [Source:RGD Symbol;Acc:620073]	220.644266	118.480821	154.26409	155.063321	219.151775	233.666363	224.133222	229.223571
ENSRNOG00000001369.9	34.04354753	0.250644236	0.37980513	-0.659928517	0.509299703	0.642476676	Oas1a	12	35669801	35680517	2'-5' oligoadenylate synthetase 1A [Source:RGD Symbol;Acc:621760]	3.657215	1.677233	1.647913	2.417919	2.37468	2.686857	1.781939	5.639657
ENSRNOG00000001374.7	1587.621563	-0.239156856	0.0922858	2.591480565	0.009556394	0.029095179	Rasal1	12	35881270	35913727	RAS protein activator like 1 [Source:RGD Symbol;Acc:1311820]	58.13199	49.127404	50.088222	49.054545	53.058574	55.365246	44.850033	43.920266
ENSRNOG00000001375.6	89.86002652	-0.667012924	0.194516853	3.429075239	0.000605642	0.002838391	Gal3st4	12	17267963	17276833	galactose-3-O-sulfotransferase 4 [Source:RGD Symbol;Acc:1561105]	4.626809	5.981573	4.755984	5.229304	3.567302	3.592507	4.180091	3.34273
ENSRNOG00000001376.7	863.3500901	-0.244246402	0.129636467	1.88408715	0.059553188	0.127550946	Mettl7a	7	131451641	131460154	methyltransferase like 7A [Source:RGD Symbol;Acc:1308407]	50.558958	53.212711	61.136035	59.201713	50.384924	47.69405	67.492616	47.242782
ENSRNOG00000001377.8	910.7768136	-0.175147447	0.087891339	1.992772541	0.04628636	0.104509424	Ddx54	12	35934716	35972523	DEAD-box helicase 54 [Source:RGD Symbol;Acc:1562539]	26.129136	22.061327	23.348045	21.666755	22.886913	24.164697	21.206467	24.728665
ENSRNOG00000001379.6	12.02925892	-0.443657957	0.538842491	0.823353697	0.410306886	0.551770959	Cyp3a62	12	16397998	16433833	cytochrome P450, family 3, subfamily a, polypeptide 62 [Source:RGD Symbol;Acc:1595919]	0.535228	1.790625	0.860196	0.677967	1.223956	0.892907	0.478182	0.725971
ENSRNOG00000001383.7	110.2869319	-0.313822862	0.179436755	1.748932995	0.080302602	0.161645191	Slc8b1	12	36029760	36053031	solute carrier family 8 member B1 [Source:RGD Symbol;Acc:1565818]	5.489281	3.353233	4.823895	4.525659	3.832169	4.158853	3.785488	4.609693
ENSRNOG00000001385.6	1220.9966	-0.32293328	0.108274132	2.982552463	0.002858557	0.010549	Plbd2	12	36062802	36081983	phospholipase B domain containing 2 [Source:RGD Symbol;Acc:708461]	79.581813	54.860766	58.247049	58.785	52.586894	61.97296	53.734208	57.524052
ENSRNOG00000001387.6	616.7779675	-0.180065421	0.098082848	1.835850241	0.066379809	0.139196954	Mepce	12	18911796	18916514	methylphosphate capping enzyme [Source:RGD Symbol;Acc:1560550]	23.423434	20.812927	20.265313	20.601398	19.445339	21.253408	22.719095	21.123627
ENSRNOG00000001388.7	10.86638488	-0.250041961	0.498694718	0.50139284	0.616094678	0.733276951	Sds	12	36083229	36088203	serine dehydratase [Source:RGD Symbol;Acc:67376]	1.324459	0.901899	0.887483	1.625576	1.146937	0.895795	1.495721	0.933063
ENSRNOG00000001389.3	19.36409902	-0.19701217	0.387003902	0.509070243	0.610702989	0.728779964	Irs3	12	19053148	19055286	insulin receptor substrate 3 [Source:RGD Symbol;Acc:69317]	1.538403	0.697708	1.008726	1.190532	1.263282	0.778598	1.235033	1.058712
ENSRNOG00000001391.7	150.382979	-0.713516685	0.173141118	4.121012341	3.77E-05	0.00026064	Sdsl	12	36099693	36109906	serine dehydratase-like [Source:RGD Symbol;Acc:1309192]	13.891526	14.921041	16.208022	10.605435	8.181009	10.90107	9.5243	9.665581
ENSRNOG00000001392.4	0.115122722	0.608626677	3.533811541	-0.172229523	0.863257089		Lhx5	12	36126186	36134625	LIM homeobox 5 [Source:RGD Symbol;Acc:71079]	0	0	0	0	0	0.053998	0	0
ENSRNOG00000001396.8	302.9566955	-0.337578693	0.124834776	2.704203932	0.006846825	0.022022889	Mospd3	12	19095242	19099477	motile sperm domain containing 3 [Source:RGD Symbol;Acc:1304973]	46.709493	39.753344	34.596049	34.553313	34.854643	36.22611	34.024169	33.75342
ENSRNOG00000001397.6	219.3763454	0.065750248	0.133500521	-0.492509297	0.622359351	0.738059268	Rbm19	12	36365772	36450993	RNA binding motif protein 19 [Source:RGD Symbol;Acc:1308928]	5.799423	4.930969	5.283249	4.366408	6.166682	6.528928	5.190658	6.175512
ENSRNOG00000001399.6	0	0					Tbx5	12	36688014	36734885	T-box transcription factor 5 [Source:RGD Symbol;Acc:1305702]	0	0	0	0	0	0	0	0
ENSRNOG00000001402.6	116.4289167	0.485610881	0.186535844	-2.603311353	0.009232806	0.028314334	Lrch4	12	19057587	19068577	leucine rich repeats and calponin homology domain containing 4 [Source:RGD Symbol;Acc:1306145]	4.231207	2.510048	3.178906	2.654449	5.481787	4.287107	5.330194	4.685283
ENSRNOG00000001404.8	669.6082936	0.014700683	0.10060625	-0.146120977	0.883825887	0.93029223	Agfg2	12	19012258	19048421	ArfGAP with FG repeats 2 [Source:RGD Symbol;Acc:1306590]	22.296887	25.025985	25.839299	22.542772	25.881332	28.124604	26.187823	28.96779
ENSRNOG00000001407.8	21.39254199	-0.435650865	0.360889372	1.207159033	0.227370904	0.359392719	Tfr2	12	19107673	19124591	transferrin receptor 2 [Source:RGD Symbol;Acc:1310152]	0.553469	0.869789	0.990555	0.847689	0.643463	0.631227	0.674243	0.775397
ENSRNOG00000001408.8	1358.057893	-0.218788351	0.091898139	2.380770208	0.017276485	0.047074759	Actl6b	12	19124916	19141376	actin-like 6B [Source:RGD Symbol;Acc:1307763]	114.529542	98.892225	86.304815	100.783634	100.275532	98.902882	87.694129	101.107697
ENSRNOG00000001409.5	5609.336232	-0.302295283	0.074333568	4.066739838	4.77E-05	0.000318608	Gnb2	12	19158973	19164019	G protein subunit beta 2 [Source:RGD Symbol;Acc:69319]	455.110294	397.560497	387.056421	386.033571	373.10315	390.591192	339.212832	383.336541
ENSRNOG00000001410.6	552.896906	0.55841346	0.164958182	-3.385181945	0.000711311	0.003259987	Gigyf1	12	19166088	19175023	GRB10 interacting GYF protein 1 [Source:RGD Symbol;Acc:1309933]	11.528607	7.31013	15.817173	9.302761	19.126724	18.668978	16.379543	18.506351
ENSRNOG00000001412.5	0	0					Epo	12	19204508	19207946	erythropoietin [Source:RGD Symbol;Acc:2559]	0	0	0	0	0	0	0	0
ENSRNOG00000001414.3	10.90062155	0.103021874	0.562324435	-0.183207181	0.85463546	0.91218752	Serpine1	12	19601272	19611657	serpin family E member 1 [Source:RGD Symbol;Acc:3249]	0.529968	0.117554	0.471761	0.287255	0.424727	0.346464	0.212058	0.690973
ENSRNOG00000001415.7	3042.998398	-0.357093347	0.086243995	4.140500993	3.47E-05	0.000242958	Ap1s1	12	19625332	19756713	adaptor related protein complex 1 subunit sigma 1 [Source:RGD Symbol;Acc:1305911]	317.402806	306.782951	270.773707	269.068779	283.814867	257.365832	233.512596	251.993902
ENSRNOG00000001416.6	4788.32997	-0.039597989	0.081300825	0.487055194	0.626219217	0.740766977	Vgf	12	19637320	19640341	VGF nerve growth factor inducible [Source:RGD Symbol;Acc:69399]	221.976795	174.762707	183.616506	194.710249	224.272576	213.567339	185.547652	225.907154
ENSRNOG00000001417.6	431.7418448	-0.243933404	0.115259934	2.116376388	0.034312809	0.082185857	Plod3	12	19676386	19686960	procollagen-lysine, 2-oxoglutarate 5-dioxygenase 3 [Source:RGD Symbol;Acc:631339]	20.211856	14.30036	16.971032	15.596054	18.288625	15.38184	14.786967	15.289263
ENSRNOG00000001418.8	876.9279753	-0.436328068	0.09899865	4.407414317	1.05E-05	8.50E-05	Znhit1	12	19686148	19692880	zinc finger, HIT-type containing 1 [Source:RGD Symbol;Acc:2322870]	71.892332	74.195271	68.631484	64.379611	52.399959	63.682002	57.666317	58.943542
ENSRNOG00000001419.8	23.11618667	0.166346113	0.37575495	-0.442698395	0.657983903	0.765423895	Cldn15	12	19698337	19706819	claudin 15 [Source:RGD Symbol;Acc:1310678]	0.789749	1.083468	2.214453	1.221526	1.836699	1.440864	1.631008	1.80169
ENSRNOG00000001420.9	2451.707949	-0.599982363	0.097473381	6.155345792	7.49E-10	1.62E-08	Fis1	12	19708558	19723377	fission, mitochondrial 1 [Source:RGD Symbol;Acc:1306668]	373.425071	399.010564	327.655651	328.151288	257.882038	295.212241	255.556068	255.970808
ENSRNOG00000001422.8	38.84795953	-0.828744415	0.384563917	2.155023854	0.031159968	0.075776805	Col26a1	12	19792728	19938556	collagen type XXVI alpha 1 chain [Source:RGD Symbol;Acc:1591401]	3.348342	1.190116	1.338704	1.443693	1.862569	0.718539	0.654644	1.400071
ENSRNOG00000001424.9	1474.004304	-0.168054047	0.111976011	1.500804013	0.13340626	0.241350125	Cux1	12	20107311	20425866	cut-like homeobox 1 [Source:RGD Symbol;Acc:620618]	40.443867	30.570984	28.906151	34.256241	40.635292	33.901849	29.463218	30.5974
ENSRNOG00000001425.6	53.99475547	-0.133344746	0.252591004	0.527907741	0.597563372	0.718318382	Sh2b2	12	20429043	20456844	SH2B adaptor protein 2 [Source:RGD Symbol;Acc:69284]	2.652943	1.366211	2.378857	1.767648	2.09653	1.903472	2.476228	1.868603
ENSRNOG00000001427.7	629.939486	0.00263438	0.281742096	-0.009350325	0.992539629	0.995777369	Orai2	12	20497317	20520428	ORAI calcium release-activated calcium modulator 2 [Source:RGD Symbol;Acc:1310213]	19.429507	12.885331	9.82655	17.705974	23.856098	17.53488	13.321358	12.911309
ENSRNOG00000001428.6	100.6791599	-0.141065415	0.178181157	0.791696592	0.42853761	0.569714996	Alkbh4	12	20524030	20529947	alkB homolog 4, lysine demethylase [Source:RGD Symbol;Acc:1308608]	6.023151	6.764037	6.415934	5.617122	6.880273	6.302315	6.822744	5.480275
ENSRNOG00000001429.8	253.1369701	-0.303495674	0.117968952	2.572674152	0.010091617	0.03042852	Lrwd1	12	20530012	20549536	leucine-rich repeats and WD repeat domain containing 1 [Source:RGD Symbol;Acc:1359442]	13.887768	11.402142	13.124176	12.190376	10.994142	12.132448	11.214581	11.777599
ENSRNOG00000001430.4	423.2331098	-0.37965661	0.10291976	3.688860242	0.000225261	0.001223627	Polr2j	12	20543038	20548594	RNA polymerase II subunit J [Source:RGD Symbol;Acc:1310198]	90.709765	91.838217	82.224154	91.050632	73.851312	81.888582	76.051778	76.709244
ENSRNOG00000001431.9	55.80877871	-0.470231655	0.234785721	2.002811978	0.045197474	0.102531306	Rasa4	12	20552806	20580147	RAS p21 protein activator 4 [Source:RGD Symbol;Acc:1565457]	2.077372	1.998874	2.420327	2.607695	1.728496	1.72505	2.310487	1.622265
ENSRNOG00000001432.8	139.5545739	-0.362441801	0.182459537	1.986422895	0.046986387	0.105627258	Dtx2	12	20643297	20682885	deltex E3 ubiquitin ligase 2 [Source:RGD Symbol;Acc:1561790]	8.265593	5.078234	6.970091	6.893884	6.947022	5.668052	6.688861	4.46609
ENSRNOG00000001434.5	0.13045436	-0.834045844	3.533811541	0.236018767	0.813418107		Zp3	12	20690547	20697513	zona pellucida glycoprotein 3 [Source:RGD Symbol;Acc:620606]	0.091245	0	0	0	0	0	0	0
ENSRNOG00000001435.7	25.52942768	-0.726700776	0.327259248	2.220566053	0.026380367	0.066133924	Ssc4d	12	20702950	20718706	scavenger receptor cysteine rich family member with 4 domains [Source:RGD Symbol;Acc:1306970]	2.616366	2.640904	2.317509	2.621283	2.067961	2.040079	1.545315	1.342352
ENSRNOG00000001436.6	18824.31203	0.091778496	0.080230152	-1.143940193	0.252648441	0.388423881	Ywhag	12	20744535	20772827	tyrosine 3-monooxygenase/tryptophan 5-monooxygenase activation protein, gamma [Source:RGD Symbol;Acc:62002]	601.481003	504.341055	470.666422	545.429079	602.469554	670.300011	622.992401	649.446663
ENSRNOG00000001439.8	1088.577929	-0.290639822	0.102115074	2.846199018	0.004424453	0.015187716	Srrm3	12	20809089	20878505	serine/arginine repetitive matrix 3 [Source:RGD Symbol;Acc:1587868]	41.362527	28.675614	34.158366	36.319811	29.216752	34.615494	32.176238	32.898192
ENSRNOG00000001440.5	4972.885473	-0.309813612	0.085568583	3.620646732	0.000293868	0.00153463	Mdh2	12	20894262	20907271	malate dehydrogenase 2 [Source:RGD Symbol;Acc:619719]	521.116202	443.065777	402.111929	479.715568	396.690246	452.477887	407.600437	419.896337
ENSRNOG00000001441.8	377.6073218	-0.449597911	0.112762752	3.987113694	6.69E-05	0.000428157	Tmem120a	12	20942439	20990316	transmembrane protein 120A [Source:RGD Symbol;Acc:1311474]	40.507431	31.014839	39.451205	37.230762	28.313901	31.628802	32.384236	29.44952
ENSRNOG00000001442.4	1992.36184	-0.130389542	0.079172416	1.646906193	0.099577329	0.191841968	Por	12	20951058	20999245	cytochrome p450 oxidoreductase [Source:RGD Symbol;Acc:68335]	94.154552	79.257303	80.723459	76.094491	90.367735	86.323713	79.349321	84.048799
ENSRNOG00000001443.7	971.6669922	-0.106370327	0.102343001	1.039351254	0.298641406	0.440361269	Rhbdd2	12	21043608	21054289	rhomboid domain containing 2 [Source:RGD Symbol;Acc:1308231]	65.497712	53.107728	58.860664	53.597194	55.588774	69.021655	52.941239	64.052682
ENSRNOG00000001444.6	0	0					Ccl26	12	21109421	21114335	C-C motif chemokine ligand 26 [Source:RGD Symbol;Acc:1587817]	0	0	0	0	0	0	0	0
ENSRNOG00000001448.6	770.0102531	-0.108110736	0.09267739	1.166527631	0.243401184	0.377733745	Hip1	12	21133406	21267725	huntingtin interacting protein 1 [Source:RGD Symbol;Acc:620305]	11.361031	9.810501	9.116194	10.848784	11.696228	11.080787	10.044652	10.221736
ENSRNOG00000001449.3	1448.714499	0.356676439	0.090149396	-3.956503922	7.61E-05	0.000479142	Pom121	12	21276913	21294294	POM121 transmembrane nucleoporin [Source:RGD Symbol;Acc:620680]	25.38645	18.27704	23.743524	22.329079	33.850511	32.62865	29.394653	33.317677
ENSRNOG00000001450.8	386.4377446	-0.375807126	0.102096992	3.680883434	0.000232427	0.001255976	Nsun5	12	21293645	21299272	NOP2/Sun RNA methyltransferase 5 [Source:RGD Symbol;Acc:1309268]	22.121111	18.083311	20.896334	20.119033	18.781735	18.272572	16.783295	16.621846
ENSRNOG00000001451.7	4.335823312	-3.437143815	1.26873855	2.709103318	0.006746533		Fkbp6	12	21319568	21390350	FKBP prolyl isomerase family member 6 [Source:RGD Symbol;Acc:1308926]	1.287268	0.662021	0	0.61538	0.281292	0	0	0
ENSRNOG00000001452.4	216.0530155	-0.305655886	0.137506475	2.222847217	0.026226104	0.065815683	Fzd9	12	21427084	21429398	frizzled class receptor 9 [Source:RGD Symbol;Acc:628817]	11.459218	11.246032	10.269076	10.636993	11.978634	10.308423	9.14353	8.512623
ENSRNOG00000001453.8	2105.582138	0.171443192	0.095447796	-1.796198537	0.072462947	0.149082252	Baz1b	12	21431985	21490426	bromodomain adjacent to zinc finger domain, 1B [Source:RGD Symbol;Acc:1597089]	31.97938	25.648767	37.094787	31.76472	41.746795	40.932947	39.760505	37.742148
ENSRNOG00000001454.8	5459.873755	-0.193512923	0.065600661	2.949862387	0.003179155	0.01150305	Eif4h	12	22082835	22099876	eukaryotic translation initiation factor 4H [Source:RGD Symbol;Acc:1359222]	266.132797	232.33534	227.649868	238.317915	239.957861	242.309509	229.219785	238.688756
ENSRNOG00000001455.6	217.0244288	0.554643554	0.183963684	-3.014962207	0.002570113	0.009599737	Kif13a	17	17766597	17943615	kinesin family member 13A [Source:RGD Symbol;Acc:1307825]	3.547115	2.257383	4.815609	2.652283	5.863674	5.648601	5.066119	5.27986
ENSRNOG00000001456.6	509.4805361	0.520454154	0.110333979	-4.717079532	2.39E-06	2.33E-05	Nup153	17	17972217	18024876	nucleoporin 153 [Source:RGD Symbol;Acc:3216]	6.587437	7.584625	6.581948	7.696844	12.932909	11.361366	10.17379	11.759918
ENSRNOG00000001457.6	268.0777896	-0.430410461	0.12260735	3.510478472	0.000447301	0.002188807	Rfc2	12	22120010	22133557	replication factor C subunit 2 [Source:RGD Symbol;Acc:621198]	17.753554	17.195348	16.617934	14.294584	14.448323	14.275404	12.552981	13.945443
ENSRNOG00000001465.8	2546.471989	0.533233072	0.105552255	-5.051839715	4.38E-07	5.21E-06	Ids	X	149025976	149046663	iduronate 2-sulfatase [Source:RGD Symbol;Acc:1560491]	55.780501	67.770962	70.312026	62.111315	122.32159	95.557673	95.394743	106.115387
ENSRNOG00000001466.7	0	0					LOC100361492	1	237009368	237054564	cytochrome P450, family 2, subfamily c, polypeptide 55-like [Source:RGD Symbol;Acc:2320073]	0	0	0	0	0	0	0	0
ENSRNOG00000001469.9	220.6293834	-0.087964733	0.150441241	0.584711566	0.558741675	0.685737045	Eln	12	21968544	22011928	elastin [Source:RGD Symbol;Acc:67394]	7.46765	4.787273	7.168681	5.675805	7.525869	5.807592	6.200875	7.004217
ENSRNOG00000001470.8	1693.027825	-0.009665436	0.097051374	0.099590924	0.9206691	0.952004869	Limk1	12	22026672	22060606	LIM domain kinase 1 [Source:RGD Symbol;Acc:62055]	57.960885	41.022966	49.85949	57.383012	54.772045	59.792667	58.379731	56.972329
ENSRNOG00000001474.8	35.77573624	-0.958919397	0.386560217	2.480646883	0.013114422	0.037635293	Tmem270	12	21794130	21798731	transmembrane protein 270 [Source:RGD Symbol;Acc:1561903]	8.90269	8.412504	3.144453	5.137987	2.653303	3.639019	6.230077	2.386279
ENSRNOG00000001476.5	2.3811178	-0.089653335	1.036259192	0.086516323	0.931055981		Cldn4	12	21751331	21753436	claudin 4 [Source:RGD Symbol;Acc:1307932]	0.105913	0.04708	0.16001	0.166165	0.165469	0.19257	0.051197	0.094203
ENSRNOG00000001478.8	323.7850118	-0.023626163	0.127889295	0.184739174	0.853433619	0.911510489	Gtf2ird1	12	22254221	22361040	GTF2I repeat domain containing 1 [Source:RGD Symbol;Acc:620856]	8.998506	7.396212	10.445261	9.508615	9.101988	10.067713	9.48594	11.473568
ENSRNOG00000001479.10	4601.031327	-0.058168354	0.069217376	0.840372132	0.400699769	0.543350391	Gtf2i	12	22401431	22476243	general transcription factor II I [Source:RGD Symbol;Acc:727961]	120.142078	103.321743	105.55554	105.423511	124.323109	120.151237	115.54002	110.128301
ENSRNOG00000001480.9	84.02817074	-0.448206703	0.206128851	2.17440063	0.029675061	0.072852073	Ncf1	12	22485451	22494646	neutrophil cytosolic factor 1 [Source:RGD Symbol;Acc:61307]	4.00423	2.916108	4.882709	3.062375	3.25973	3.105858	2.822561	3.048205
ENSRNOG00000001482.8	377.7679527	-0.133597374	0.105717574	1.263719638	0.206330674	0.334099909	Gtf2ird2	12	22498091	22536263	GTF2I repeat domain containing 2 [Source:RGD Symbol;Acc:1307435]	13.327847	11.126938	12.887714	12.28414	12.513554	13.041369	11.424991	13.921509
ENSRNOG00000001483.6	280.8011616	-0.336025578	0.120282458	2.793637429	0.005211888	0.017516354	Rcc1l	12	22543734	22574036	RCC1 like [Source:RGD Symbol;Acc:1307558]	14.405595	14.287004	14.380667	13.875816	13.602745	13.764131	10.430835	13.181303
ENSRNOG00000001488.7	1987.552215	-0.310357691	0.099252802	3.126941351	0.001766352	0.007049313	Psmb1	1	56420618	56463560	proteasome 20S subunit beta 1 [Source:RGD Symbol;Acc:621092]	189.140889	205.603895	164.691164	193.565632	179.393952	188.092795	166.853809	152.097708
ENSRNOG00000001489.6	148.055124	-0.067541175	0.153095925	0.441168991	0.65909066	0.766218071	Tbp	1	56463618	56510016	TATA box binding protein [Source:RGD Symbol;Acc:67398]	9.901887	8.346958	7.063451	9.62119	9.640621	9.14094	9.593275	9.156266
ENSRNOG00000001490.5	216.883106	-0.298141685	0.137877203	2.162371139	0.03058958	0.0747039	Pdcd2	1	56463931	56490437	programmed cell death 2 [Source:RGD Symbol;Acc:61887]	22.20829	28.085505	23.268713	25.789032	23.808462	22.582804	23.320691	21.91274
ENSRNOG00000001492.8	5792.287852	0.494536985	0.108010213	-4.578613194	4.68E-06	4.23E-05	Slc8a2	1	76808725	76847072	solute carrier family 8 member A2 [Source:RGD Symbol;Acc:620194]	71.373167	48.456457	68.217253	60.816156	99.7858	100.509287	81.976842	111.963733
ENSRNOG00000001494.7	4448.019653	-0.29805551	0.069776133	4.271596837	1.94E-05	0.000147111	Napa	1	76786932	76805869	NSF attachment protein alpha [Source:RGD Symbol;Acc:620855]	319.609996	282.13648	274.295149	293.469692	269.394607	281.904626	246.621888	274.286172
ENSRNOG00000001499.6	2.989722507	0.131335178	1.120876913	-0.117171811	0.906723905		Mia	1	82473678	82475370	MIA SH3 domain containing [Source:RGD Symbol;Acc:620883]	0.300504	1.069463	0.926458	0.927678	0	0	2.158991	1.786092
ENSRNOG00000001500.7	906.6218433	-0.451612561	0.099052227	4.559337768	5.13E-06	4.59E-05	Rab4b	1	82461396	82472763	RAB4B, member RAS oncogene family [Source:RGD Symbol;Acc:620931]	111.862735	102.17762	92.69209	97.436773	73.568916	89.197474	85.706459	84.299313
ENSRNOG00000001501.5	242.6850541	-0.379761793	0.127861095	2.970112165	0.00297691	0.01091024	Snrpa	1	82481770	82490538	small nuclear ribonucleoprotein polypeptide A [Source:RGD Symbol;Acc:1307416]	24.291379	24.776046	21.211941	24.84681	21.59555	22.245905	17.506455	21.253657
ENSRNOG00000001506.5	1161.79002	-0.067643274	0.113112645	0.598016909	0.549828651	0.67831127	Tmem35a	X	97503350	97514197	transmembrane protein 35A [Source:RGD Symbol;Acc:1303093]	62.894558	69.238786	58.558669	82.567396	71.301864	82.462503	69.338881	71.274888
ENSRNOG00000001510.7	0	0					AC120066.1	3	57755057	57755765		0	0	0	0	0	0	0	0
ENSRNOG00000001512.5	0	0					AABR07029675.1	10	43381605	43382678	similar to Alpha enolase (2-phospho-D-glycerate hydro-lyase) [Source:RGD Symbol;Acc:1559534]	0	0	0	0	0	0	0	0
ENSRNOG00000001514.7	58.73962644	-0.015268249	0.229714589	0.066466169	0.947006691	0.96923203	Cdca7	3	57322708	57333353	cell division cycle associated 7 [Source:RGD Symbol;Acc:1309363]	2.389957	2.62231	2.552833	1.844618	2.471407	2.534555	3.066308	2.450052
ENSRNOG00000001515.9	472.9686728	0.323023471	0.126692711	-2.549661058	0.010782769	0.032143727	Map3k20	3	57130551	57289626	mitogen-activated protein kinase kinase kinase 20 [Source:RGD Symbol;Acc:1561394]	7.275544	6.575484	9.455314	7.121972	12.442491	9.909344	10.812306	9.692867
ENSRNOG00000001516.8	4996.140168	0.403343375	0.090886699	-4.437870232	9.09E-06	7.51E-05	Rapgef4	3	56809270	57102316	Rap guanine nucleotide exchange factor 4 [Source:RGD Symbol;Acc:621886]	113.353736	111.335776	131.965752	117.947692	205.27957	159.417837	176.141347	167.320592
ENSRNOG00000001517.7	374.3097482	-0.058991748	0.128981157	0.45736718	0.64740715	0.75701912	Pdk1	3	56705871	56733038	pyruvate dehydrogenase kinase 1 [Source:RGD Symbol;Acc:69427]	29.149872	29.22968	23.424633	29.273948	32.959934	33.636027	23.716066	30.385327
ENSRNOG00000001518.8	536.6478373	0.21109788	0.117442928	-1.797450756	0.072264089	0.148748016	Itga6	3	56617268	56689428	integrin subunit alpha 6 [Source:RGD Symbol;Acc:621633]	7.804185	8.977701	8.583845	8.893666	13.794083	10.716906	10.315506	10.097682
ENSRNOG00000001519.6	97.21838452	0.277023274	0.175055501	-1.582488255	0.113538151	0.212259956	Dlx2	3	56370483	56373597	distal-less homeobox 2 [Source:RGD Symbol;Acc:1304853]	4.4441	4.132576	4.041653	4.208418	5.697877	5.110082	6.014754	6.151357
ENSRNOG00000001520.5	329.1589901	0.029462872	0.125227409	-0.235274949	0.813995338	0.883953317	Dlx1	3	56356190	56360780	distal-less homeobox 1 [Source:RGD Symbol;Acc:1309593]	13.054198	10.829303	11.206885	14.038043	15.164169	14.945482	14.575594	11.7451
ENSRNOG00000001524.8	289.2211484	-0.200583433	0.140750743	1.425096801	0.154129221	0.269091207	Hat1	3	56217342	56275517	histone acetyltransferase 1 [Source:RGD Symbol;Acc:1305716]	24.952974	31.467985	22.383481	25.036349	28.921029	24.716677	24.981511	24.020242
ENSRNOG00000001525.8	739.5879335	0.241443551	0.087052504	-2.773539428	0.005545012	0.018481243	Igsf11	11	61733144	61868348	immunoglobulin superfamily, member 11 [Source:RGD Symbol;Acc:1308758]	19.787706	17.415485	18.960228	20.976319	28.140981	25.257405	24.009488	25.355338
ENSRNOG00000001527.6	6.668840357	-0.606664839	0.626242564	0.968737793	0.332676031		Cd80	11	62254624	62292030	Cd80 molecule [Source:RGD Symbol;Acc:2314]	0.413555	0.171317	0.270277	0.297869	0.216134	0.235268	0.193946	0.196279
ENSRNOG00000001528.6	5967.201703	-0.238262364	0.094490976	2.521535638	0.011684384	0.034259182	Gap43	11	58376371	58470045	growth associated protein 43 [Source:RGD Symbol;Acc:62071]	486.316962	515.885102	439.243775	534.161845	439.043128	510.250511	425.816146	515.89373
ENSRNOG00000001544.8	169.6237031	0.20223731	0.178533828	-1.132767455	0.257311922	0.39400888	Cyyr1	11	24515316	24663961	cysteine and tyrosine rich 1 [Source:RGD Symbol;Acc:1359578]	2.647371	3.424864	4.128961	2.536463	3.842665	3.804968	4.57041	4.340758
ENSRNOG00000001547.6	80.2647588	1.254531913	0.262752406	-4.774578211	1.80E-06	1.82E-05	Agps	3	60747323	60845830	alkylglycerone phosphate synthase [Source:RGD Symbol;Acc:620364]	1.206309	2.162803	3.830108	2.94252	7.960021	6.921198	5.756907	6.672528
ENSRNOG00000001548.7	263.9478392	0.100617131	0.138329488	-0.727372976	0.466997504	0.606345902	Nfe2l2	3	60594242	60621737	NFE2 like bZIP transcription factor 2 [Source:RGD Symbol;Acc:620360]	10.886831	13.801411	10.905642	11.197706	16.356595	13.487055	13.969847	13.146637
ENSRNOG00000001551.5	1230.346039	-0.716321675	0.107426179	6.668036411	2.59E-11	7.49E-10	Atp5pf	11	23881592	23889119	ATP synthase peripheral stalk subunit F6 [Source:RGD Symbol;Acc:621376]	200.120177	239.953467	196.608571	245.472125	150.611009	145.200251	162.410534	148.035585
ENSRNOG00000001554.8	185.3909023	0.369342143	0.180878431	-2.041935791	0.041157901	0.09513972	RGD1563888	11	17229138	17262483	similar to DNA segment, Chr 16, ERATO Doi 472, expressed [Source:RGD Symbol;Acc:1563888]	3.351234	3.01256	4.413	4.065805	4.725767	4.156597	6.678577	5.926153
ENSRNOG00000001555.6	261.7647868	-0.180841231	0.152525929	1.185642543	0.235763494	0.368742228	Btg3	11	17030160	17046170	BTG anti-proliferation factor 3 [Source:RGD Symbol;Acc:2226]	23.254283	28.123608	24.192821	29.47353	31.6936	20.915089	23.166819	29.31056
ENSRNOG00000001557.6	92.58680335	1.368679855	0.294052347	-4.654544915	3.25E-06	3.05E-05	Cxadr	11	16982860	17030046	CXADR, Ig-like cell adhesion molecule [Source:RGD Symbol;Acc:619794]	1.708102	2.60307	6.367523	4.544363	14.618074	10.453219	8.59843	10.528098
ENSRNOG00000001559.6	334.2782441	-0.145259281	0.136284175	1.065855817	0.286488824	0.427412112	Mtx2	3	59730197	59792201	metaxin 2 [Source:RGD Symbol;Acc:1306473]	30.512197	40.327117	30.5802	40.08959	37.900561	35.143399	33.376424	38.636662
ENSRNOG00000001566.5	0	0					AABR07033579.1	11	28210161	28210349		0	0	0	0	0	0	0	0
ENSRNOG00000001567.6	0	0					Krtap14	11	28126660	28127502	keratin associated protein 14 [Source:RGD Symbol;Acc:1564302]	0	0	0	0	0	0	0	0
ENSRNOG00000001570.3	0	0					LOC100363136	11	28023949	28024476	RIKEN cDNA 2310061N02 gene [Source:MGI Symbol;Acc:MGI:1916911]	0	0	0	0	0	0	0	0
ENSRNOG00000001571.6	0	0					Cldn8	11	27875692	27878513	claudin 8 [Source:RGD Symbol;Acc:1308575]	0	0	0	0	0	0	0	0
ENSRNOG00000001572.5	2.690126542	0.062148959	1.01470475	-0.061248318	0.95116145		Hoxd1	3	59665629	59667769	homeo box D1 [Source:RGD Symbol;Acc:1309179]	0.070151	0.295698	0.213364	0.073397	0.291302	0.126806	0.067945	0.30742
ENSRNOG00000001573.8	490.986214	0.334054863	0.11643726	-2.86896876	0.004118125	0.014355277	Usp25	11	15603881	15711348	ubiquitin specific peptidase 25 [Source:RGD Symbol;Acc:1309003]	10.533173	9.825905	10.289948	10.643508	18.580072	13.456	12.889382	13.890505
ENSRNOG00000001575.9	135.0221443	-0.033347914	0.161274957	0.206776769	0.8361842	0.899065949	Grik1	11	27169740	27570645	glutamate ionotropic receptor kainate type subunit 1 [Source:RGD Symbol;Acc:2732]	4.090096	4.026601	3.336104	3.986125	3.891155	4.639451	4.660473	3.824611
ENSRNOG00000001577.7	0	0					Hoxd3	3	59638708	59650282	homeo box D3 [Source:RGD Symbol;Acc:1588601]	0	0	0	0	0	0	0	0
ENSRNOG00000001578.7	0.254567619	-0.125111339	3.44038291	0.036365527	0.970990901		Hoxd4	3	59614464	59631528	homeo box D4 [Source:RGD Symbol;Acc:1309690]	0.042828	0	0	0	0	0	0.041299	0
ENSRNOG00000001580.7	0.246123382	-1.532738498	3.480606089	0.440365401	0.659672479		Hoxd9	3	59600575	59602754	homeo box D9 [Source:RGD Symbol;Acc:1582908]	0.070697	0.064071	0	0	0	0	0	0
ENSRNOG00000001581.6	0	0					Hoxd10	3	59594516	59597725	homeo box D10 [Source:RGD Symbol;Acc:1306511]	0	0	0	0	0	0	0	0
ENSRNOG00000001582.7	62.00740107	1.20971455	0.23379287	-5.174300443	2.29E-07	2.92E-06	Bach1	11	26939480	26972447	BTB domain and CNC homolog 1 [Source:RGD Symbol;Acc:1306693]	0.804744	1.220025	1.411854	1.22441	3.456899	3.137928	2.689381	2.932718
ENSRNOG00000001584.7	42.56043962	-0.209727804	0.289235125	0.725111805	0.468383443	0.607107178	Map3k7cl	11	26791316	26835602	MAP3K7 C-terminal like [Source:RGD Symbol;Acc:1359474]	2.952535	3.005183	3.849228	2.537698	3.288325	3.584406	3.473158	1.691853
ENSRNOG00000001585.4	293.3977281	0.469729872	0.14205731	-3.306622312	0.000944281	0.004132481	Nrip1	11	14895553	14981761	nuclear receptor interacting protein 1 [Source:RGD Symbol;Acc:1311850]	3.340889	3.656766	2.45502	3.073607	5.438457	5.053678	4.185711	5.015431
ENSRNOG00000001587.6	0	0					Hoxd12	3	59577677	59578798	homeo box D12 [Source:RGD Symbol;Acc:1309797]	0	0	0	0	0	0	0	0
ENSRNOG00000001588.5	0.116086097	-0.834045844	3.533811541	0.236018767	0.813418107		Hoxd13	3	59570646	59573963	homeo box D13 [Source:RGD Symbol;Acc:1308417]	0	0.037081	0	0	0	0	0	0
ENSRNOG00000001589.5	0	0					Evx2	3	59558197	59561872	even-skipped homeobox 2 [Source:RGD Symbol;Acc:1305594]	0	0	0	0	0	0	0	0
ENSRNOG00000001592.7	2224.707062	-0.098746191	0.102191014	0.966290351	0.333898913	0.477919476	Cct8	11	26710370	26722079	chaperonin containing TCP1 subunit 8 [Source:RGD Symbol;Acc:1305452]	93.387056	114.74992	89.152126	110.929148	111.275665	106.012451	106.384063	107.556768
ENSRNOG00000001593.8	471.6734549	0.430092599	0.139806769	-3.076336027	0.002095615	0.008119035	Lnpk	3	59424286	59486518	lunapark, ER junction formation factor [Source:RGD Symbol;Acc:1312042]	12.155611	18.189468	17.598894	17.389854	24.815972	22.770751	24.415887	27.815787
ENSRNOG00000001596.8	4099.878919	-0.881543789	0.130133874	6.774130048	1.25E-11	3.84E-10	Atp5mc3	3	58810535	58814279	ATP synthase membrane subunit c locus 3 [Source:RGD Symbol;Acc:620052]	879.119066	1088.324403	662.031885	948.825642	594.38413	538.919204	562.15766	502.754201
ENSRNOG00000001597.9	1431.321136	0.623171864	0.102542769	-6.077189727	1.22E-09	2.52E-08	Atf2	3	58718332	58795236	activating transcription factor 2 [Source:RGD Symbol;Acc:621862]	28.682254	34.834886	33.354728	37.671714	63.855444	54.724446	54.751771	61.101186
ENSRNOG00000001598.7	180.6885448	-0.000234042	0.163658223	0.001430066	0.998858973	0.999512371	Usp16	11	26681414	26710539	ubiquitin specific peptidase 16 [Source:RGD Symbol;Acc:1307192]	6.137198	7.252403	8.354583	6.104508	8.773823	6.571062	7.07495	9.071747
ENSRNOG00000001599.6	256.5135204	-0.230931155	0.127320463	1.813778797	0.069711788	0.144823785	Rwdd2b	11	26665877	26674603	RWD domain containing 2B [Source:RGD Symbol;Acc:1305062]	14.260108	13.841524	11.993804	14.951278	14.024177	11.81316	14.035652	13.08212
ENSRNOG00000001601.6	0	0					AABR07034008.1	2	218037175	218037480		0	0	0	0	0	0	0	0
ENSRNOG00000001602.9	426.6839425	0.335812073	0.153694846	-2.184927351	0.028894174	0.071249621	Ltn1	11	26603903	26660886	listerin E3 ubiquitin protein ligase 1 [Source:RGD Symbol;Acc:1311238]	5.065285	4.797586	8.521015	6.301594	9.301978	9.389949	7.649973	8.68203
ENSRNOG00000001603.8	120.2955393	-0.160002922	0.162268984	0.986035154	0.324115862	0.46743438	N6amt1	11	26584724	26608248	N-6 adenine-specific DNA methyltransferase 1 [Source:RGD Symbol;Acc:1311843]	18.454415	15.390363	15.948126	17.060691	15.526303	16.607866	15.384245	19.731488
ENSRNOG00000001607.8	132.1960042	0.088146545	0.216380818	-0.407367648	0.683737985	0.786021359	Adamts1	11	24931761	24941103	ADAM metallopeptidase with thrombospondin type 1 motif, 1 [Source:RGD Symbol;Acc:621241]	2.1288	2.532103	3.567319	2.515772	2.657494	2.505545	4.384311	3.280843
ENSRNOG00000001608.7	300.4000836	-0.069955345	0.127169126	0.550096921	0.582252899	0.705822626	Nxpe3	11	44727069	44777694	neurexophilin and PC-esterase domain family, member 3 [Source:RGD Symbol;Acc:1584648]	10.036018	12.135085	10.701606	10.90101	10.481618	12.04444	12.110756	12.513564
ENSRNOG00000001609.8	78.88178976	0.539102005	0.252577784	-2.134399933	0.032810057	0.07912402	Cep97	11	44683506	44711471	centrosomal protein 97 [Source:RGD Symbol;Acc:1307400]	2.484601	2.650294	2.778143	3.167026	5.654202	3.579077	2.763238	6.522088
ENSRNOG00000001611.8	3141.752129	-0.724860719	0.107557554	6.739282287	1.59E-11	4.78E-10	Rpl24	11	44653937	44659370	ribosomal protein L24 [Source:RGD Symbol;Acc:621191]	1005.25918	1251.064037	928.579455	1002.262315	692.154223	743.462147	725.627416	704.518661
ENSRNOG00000001613.6	596.8341219	0.527598497	0.116815326	-4.516517797	6.29E-06	5.44E-05	Zbtb11	11	44616289	44651050	zinc finger and BTB domain containing 11 [Source:RGD Symbol;Acc:1308275]	9.056357	10.679957	11.083158	11.83681	20.101505	15.790385	15.568227	18.10065
ENSRNOG00000001616.7	207.1150627	0.50475798	0.15831393	-3.188335868	0.001430942	0.005899678	Senp7	11	44423735	44564711	SUMO specific peptidase 7 [Source:RGD Symbol;Acc:1305510]	3.599381	4.814741	4.066885	3.569666	6.11728	5.642299	7.160715	6.940541
ENSRNOG00000001618.8	8.665053919	0.807164883	0.604418433	-1.335440546	0.181732202	0.303868014	Ripk4	11	37122565	37144799	receptor-interacting serine-threonine kinase 4 [Source:RGD Symbol;Acc:1311691]	0.08942	0.176104	0.272925	0.152896	0.192112	0.284005	0.294456	0.589182
ENSRNOG00000001620.9	191.1929632	0.3168551	0.13080537	-2.422340149	0.015420909	0.042941482	Prdm15	11	37165575	37222207	PR/SET domain 15 [Source:RGD Symbol;Acc:1310055]	3.21304	2.977419	3.298326	3.464697	4.572156	4.243517	4.637096	4.706362
ENSRNOG00000001621.6	103.3351652	0.459444627	0.174789698	-2.628556673	0.008574807	0.02657565	C2cd2	11	37227415	37289739	C2 calcium-dependent domain containing 2 [Source:RGD Symbol;Acc:735112]	1.959549	1.663955	2.26158	2.40282	3.296164	3.21224	2.966854	3.315601
ENSRNOG00000001622.7	3.391725975	0.691566475	0.9820709	-0.704192004	0.48131321		Impg2	11	44318836	44418382	interphotoreceptor matrix proteoglycan 2 [Source:RGD Symbol;Acc:708358]	0.083266	0.043162	0.113247	0.028381	0.123375	0	0.186347	0.171188
ENSRNOG00000001623.8	329.7619109	0.264758831	0.120757398	-2.192485395	0.028344477	0.070169448	Zbtb21	11	37312378	37326996	zinc finger and BTB domain containing 21 [Source:RGD Symbol;Acc:1310841]	6.070318	5.221251	6.56192	6.86604	9.707011	7.581001	7.960522	8.185771
ENSRNOG00000001627.9	41.95222586	0.71598758	0.314845878	-2.274089099	0.02296063	0.058899007	Abi3bp	11	43913043	44128929	ABI family member 3 binding protein [Source:RGD Symbol;Acc:1562717]	0.903733	0.3227	0.976166	0.820815	1.235995	1.138579	1.450019	1.624926
ENSRNOG00000001628.7	3660.017864	-0.088209374	0.085275928	1.034399466	0.300949454	0.442916112	Pcp4	11	35800713	35861725	Purkinje cell protein 4 [Source:RGD Symbol;Acc:3271]	1104.595044	1054.444258	1239.305376	1107.582407	1084.340866	1232.88538	1148.300874	1309.090211
ENSRNOG00000001629.6	952.9376629	0.068575648	0.102008373	-0.672255087	0.501421317	0.634975804	Get1	11	35445815	35459973	guided entry of tail-anchored proteins factor 1 [Source:RGD Symbol;Acc:735104]	53.272424	50.385214	51.634015	62.343884	56.965496	65.889208	62.463507	71.750344
ENSRNOG00000001632.8	371.7817164	0.535000536	0.132996641	-4.02266203	5.75E-05	0.000376721	Brwd1	11	35288313	35378768	bromodomain and WD repeat domain containing 1 [Source:RGD Symbol;Acc:1309030]	2.633072	3.009644	3.881008	3.559706	6.056009	4.910165	5.252122	5.162752
ENSRNOG00000001633.8	609.2912137	0.070407004	0.100713062	-0.699085124	0.484498835	0.62043149	Tfg	11	43885661	43911976	trafficking from ER to golgi regulator [Source:RGD Symbol;Acc:1309751]	34.646232	32.70629	27.737327	30.359032	40.467535	35.320126	35.275256	37.753354
ENSRNOG00000001634.6	0.26697988	-1.595047315	3.380602614	0.471823369	0.637052869		Adgrg7	11	43813801	43876316	adhesion G protein-coupled receptor G7 [Source:RGD Symbol;Acc:1307217]	0.043305	0	0	0.042747	0	0	0	0
ENSRNOG00000001640.7	2730.328684	0.390836603	0.106217767	-3.679578413	0.00023362	0.001261477	Tomm70	11	43377216	43417202	translocase of outer mitochondrial membrane 70 [Source:RGD Symbol;Acc:1303049]	57.706099	72.173276	70.980217	76.581512	116.953888	94.542002	94.586328	105.552243
ENSRNOG00000001642.8	385.3225508	0.217300824	0.12039603	-1.804883633	0.071092893	0.14699582	Tbc1d23	11	43303355	43361503	TBC1 domain family, member 23 [Source:RGD Symbol;Acc:1307925]	9.32778	10.753397	10.773927	11.834373	15.45143	13.892763	14.55325	12.231005
ENSRNOG00000001643.8	439.7324301	-0.453061013	0.112112061	4.041144273	5.32E-05	0.000351406	Psmg1	11	35276011	35285622	proteasome assembly chaperone 1 [Source:RGD Symbol;Acc:1305454]	55.169096	57.142181	50.80296	51.315679	40.045464	49.911187	44.081318	42.774811
ENSRNOG00000001644.7	2.463064039	-0.558975966	1.106421712	0.505210591	0.613410933		Tmem30c	11	43241508	43258427	transmembrane protein 30C [Source:RGD Symbol;Acc:1306090]	0.42969	0.514311	0.110708	0.107261	0.366459	0	0.22095	0.332159
ENSRNOG00000001645.7	80.5627696	0.595341718	0.1900639	-3.132324015	0.001734284	0.006942418	Filip1l	11	42940467	43177415	filamin A interacting protein 1-like [Source:RGD Symbol;Acc:1565927]	1.28719	0.908669	1.103285	1.027946	1.828966	1.884184	1.754977	1.863341
ENSRNOG00000001647.7	985.3258679	0.242693336	0.100645492	-2.411368181	0.015892796	0.044043398	Ets2	11	35021596	35038319	ETS proto-oncogene 2, transcription factor [Source:RGD Symbol;Acc:1584977]	29.078237	29.166085	27.230966	31.868814	46.296305	40.371107	34.500738	35.80325
ENSRNOG00000001652.8	90.06601913	-0.026900385	0.21658568	0.124202049	0.9011553	0.940299301	Erg	11	34678618	34845871	ETS transcription factor ERG [Source:RGD Symbol;Acc:621108]	2.971665	2.728698	3.421655	3.254719	3.724528	3.443931	4.30797	2.177804
ENSRNOG00000001653.6	90.57100582	0.027767513	0.218818782	-0.1268973	0.899021683	0.939363527	St3gal6	11	42077621	42121776	ST3 beta-galactoside alpha-2,3-sialyltransferase 6 [Source:RGD Symbol;Acc:1303279]	4.227446	5.318302	5.592461	5.126931	5.396326	4.815997	8.11325	4.953282
ENSRNOG00000001654.7	416.1851498	0.155805392	0.110859094	-1.405436278	0.159891585	0.276331046	Cpox	11	41936591	41946746	coproporphyrinogen oxidase [Source:RGD Symbol;Acc:1311817]	13.461395	16.35815	15.267405	15.160138	19.935177	19.001223	17.552528	19.525711
ENSRNOG00000001657.6	858.1184807	0.111706185	0.087649039	-1.274471302	0.202496437	0.330072845	Cldnd1	11	41883134	41889354	claudin domain containing 1 [Source:RGD Symbol;Acc:1359273]	43.703045	42.975103	45.416418	50.719654	56.604953	54.339046	57.205638	54.388515
ENSRNOG00000001658.8	1521.464262	0.225707342	0.08277512	-2.726753428	0.006396081	0.020757826	Kcnj6	11	34061708	34308758	potassium inwardly-rectifying channel, subfamily J, member 6 [Source:RGD Symbol;Acc:2959]	23.95887	20.33442	20.700679	22.547542	27.524237	27.64077	30.507562	29.43972
ENSRNOG00000001662.8	1135.845013	0.289439275	0.085770713	-3.374569983	0.000739311	0.003358578	Dyrk1a	11	33890490	34009420	dual specificity tyrosine phosphorylation regulated kinase 1A [Source:RGD Symbol;Acc:2528]	21.401659	19.024792	20.654296	23.683162	32.303176	27.862499	27.907851	28.646625
ENSRNOG00000001679.5	2.504080051	0.774069431	1.16771709	-0.662891241	0.507400212		Gabrr3	11	40902812	40955263	gamma-aminobutyric acid type A receptor subunit rho3 [Source:RGD Symbol;Acc:621564]	0	0.35734	0.066956	0	0.295088	0.200786	0.266219	0.133886
ENSRNOG00000001680.8	113.4190803	0.157189526	0.172517934	-0.911148901	0.362216924	0.506417026	Riox2	11	40860774	40884574	ribosomal oxygenase 2 [Source:RGD Symbol;Acc:708521]	3.670491	4.408965	5.018244	4.754241	6.197167	5.387663	4.950156	6.037344
ENSRNOG00000001681.7	344.5840487	-0.116615821	0.105720756	1.103055115	0.270003231	0.407827317	Vps26c	11	33792389	33841447	VPS26 endosomal protein sorting factor C [Source:RGD Symbol;Acc:1306879]	19.416249	17.718148	17.824356	16.441021	19.023997	18.773389	18.360492	18.141809
ENSRNOG00000001682.8	8698.343956	0.294125804	0.074732062	-3.935737817	8.29E-05	0.000516553	Ttc3	11	33688952	33788975	tetratricopeptide repeat domain 3 [Source:RGD Symbol;Acc:1308654]	121.846739	117.94435	123.551132	135.67137	190.992529	168.663197	154.970398	175.90959
ENSRNOG00000001684.7	3.994778885	-1.145164532	0.8563675	1.337234927	0.181145964		Ripply3	11	33648486	33656584	ripply transcriptional repressor 3 [Source:RGD Symbol;Acc:1308788]	0.455751	0.682321	0.365671	0.364772	0.105997	0.471003	0.288303	0.094055
ENSRNOG00000001686.7	335.5169593	0.033898244	0.110840242	-0.305829757	0.75973427	0.845377752	Hlcs	11	33455809	33624222	holocarboxylase synthetase [Source:RGD Symbol;Acc:1565360]	5.780413	5.365276	5.892582	5.753583	6.836661	6.719588	6.953556	5.785328
ENSRNOG00000001689.8	342.8927663	0.109758469	0.122807117	-0.893746807	0.371457375	0.515200192	Arl6	11	40712022	40737937	ADP-ribosylation factor like GTPase 6 [Source:RGD Symbol;Acc:1305535]	28.267048	33.056259	25.788978	30.939829	36.254685	34.815386	34.142077	39.104995
ENSRNOG00000001691.4	0.467499002	0.920921176	2.533516637	-0.363495215	0.716234986		Cldn14	11	33232220	33329171	claudin 14 [Source:RGD Symbol;Acc:1309165]	0	0	0.111385	0	0	0.09488	0	0.136697
ENSRNOG00000001692.7	19.68548208	-0.541311441	0.391780637	1.381669714	0.167073138	0.285331073	Chaf1b	11	33200981	33221070	chromatin assembly factor 1 subunit B [Source:RGD Symbol;Acc:1307634]	1.466938	1.153533	1.558308	0.903251	0.884198	1.459022	0.639419	0.946276
ENSRNOG00000001699.6	190.68144	-0.506824574	0.133200124	3.804985742	0.000141812	0.000822261	Setd4	11	32838063	32858243	SET domain containing 4 [Source:RGD Symbol;Acc:619899]	15.062722	13.053448	12.752677	14.327993	10.135555	10.776895	11.292844	11.455513
ENSRNOG00000001700.8	1323.504285	-0.04672021	0.101137887	0.461945685	0.644120271	0.754640827	Whrn	5	76828301	76912223	whirlin [Source:RGD Symbol;Acc:631330]	37.005781	24.476749	32.192596	28.938602	34.704374	32.035524	33.189063	33.392079
ENSRNOG00000001701.7	162.8602064	-0.309318437	0.171458029	1.804047547	0.071223854	0.147207973	Cbr3	11	33008615	33016875	carbonyl reductase 3 [Source:RGD Symbol;Acc:1309728]	13.635597	19.426826	17.266707	21.419898	16.037136	16.426957	18.305027	14.66237
ENSRNOG00000001704.8	19.41429046	0.20207409	0.38701171	-0.522139472	0.601573226	0.720860563	Runx1	11	31843764	32074542	RUNX family transcription factor 1 [Source:RGD Symbol;Acc:2283]	1.024837	0.867133	0.891424	0.877535	1.141186	0.744791	1.644678	1.208177
ENSRNOG00000001706.9	4205.335936	0.57467998	0.123523863	-4.652380247	3.28E-06	3.07E-05	Kalrn	11	66198173	66797610	kalirin, RhoGEF kinase [Source:RGD Symbol;Acc:621865]	70.526855	38.119259	51.289515	57.207937	96.752203	90.65663	82.665035	92.516258
ENSRNOG00000001707.7	899.8904194	-0.054397336	0.122145464	0.445348805	0.656067703	0.763994091	Vwa5b2	11	80306350	80323220	von Willebrand factor A domain containing 5B2 [Source:RGD Symbol;Acc:1564491]	24.743141	15.850257	21.129534	16.33931	21.103225	20.008015	22.190232	21.088559
ENSRNOG00000001708.8	735.1617443	0.461972796	0.117333879	-3.937249828	8.24E-05	0.000513753	Dvl3	11	80366117	80382462	dishevelled segment polarity protein 3 [Source:RGD Symbol;Acc:1308834]	26.786265	16.174734	21.11001	20.035082	35.555604	31.84604	30.538932	32.128972
ENSRNOG00000001709.8	14994.09828	-0.281252425	0.08980272	3.131892057	0.001736837	0.006946868	Ap2m1	11	80328041	80364140	adaptor related protein complex 2 subunit mu 1 [Source:RGD Symbol;Acc:620135]	959.034192	850.344572	708.36825	810.524077	754.919778	824.003379	734.705324	773.450524
ENSRNOG00000001710.6	1391.489218	-0.362850474	0.089963766	4.033295714	5.50E-05	0.000362363	Abcf3	11	80339977	80352211	ATP binding cassette subfamily F member 3 [Source:RGD Symbol;Acc:1310468]	62.281956	60.83356	53.768218	54.052891	49.441674	55.755331	47.908588	49.628685
ENSRNOG00000001711.5	102.2403003	0.008621416	0.206675092	-0.04171483	0.966726032	0.979734585	Plaat1	11	71517493	71527020	phospholipase A and acyltransferase 1 [Source:RGD Symbol;Acc:1309485]	3.516164	3.87119	3.581781	4.877639	4.442862	5.888242	4.450977	3.214253
ENSRNOG00000001712.9	619.5547113	-0.255858251	0.118887831	2.152097899	0.031389645	0.076241263	Alg3	11	80300498	80307912	ALG3, alpha-1,3- mannosyltransferase [Source:RGD Symbol;Acc:1306004]	38.610315	27.714233	27.946807	25.90986	29.179763	29.379113	25.221603	29.502863
ENSRNOG00000001713.6	15.15918945	-0.295314119	0.626252516	0.471557578	0.637242613	0.748875963	Il13ra1	11	71254928	71258678	interleukin 13 receptor subunit alpha 1 [Source:RGD Symbol;Acc:628741]	0.395057	0.421058	0.179684	0.942716	0.141125	0.597297	0.113527	0.964318
ENSRNOG00000001714.8	112.1302494	-0.200484667	0.190087137	1.054698752	0.291563123	0.432660398	Atp13a4	11	71226161	71359933	ATPase 13A4 [Source:RGD Symbol;Acc:1306927]	2.980995	2.622468	3.336215	2.587598	3.64645	2.958164	2.669225	2.056992
ENSRNOG00000001715.9	308.0454021	0.044511118	0.15444625	-0.288198117	0.77319509	0.855194355	Ece2	11	80263162	80278428	endothelin-converting enzyme 2 [Source:RGD Symbol;Acc:1303039]	8.34781	10.33716	9.29299	10.796966	13.607542	13.376834	8.885128	9.485866
ENSRNOG00000001717.9	1161.216478	0.783289011	0.087725276	-8.928886269	4.30E-19	4.41E-17	Opa1	11	71109873	71185109	OPA1, mitochondrial dynamin like GTPase [Source:RGD Symbol;Acc:708423]	20.899804	21.869037	22.269749	25.640398	46.760398	44.149972	41.382383	43.847154
ENSRNOG00000001719.7	4198.719589	-0.284984296	0.083530183	3.411752327	0.000645467	0.002997183	Psmd2	11	80248364	80259043	proteasome 26S subunit ubiquitin receptor, non-ATPase 2 [Source:RGD Symbol;Acc:1305752]	168.021446	158.970045	142.453396	159.95367	133.290454	157.569816	141.163296	150.263334
ENSRNOG00000001720.8	170.8687771	-0.259877468	0.203265847	1.278510246	0.201069574	0.328228198	Hes1	11	70705764	70708192	hes family bHLH transcription factor 1 [Source:RGD Symbol;Acc:62081]	11.722835	15.741203	16.107049	18.952922	19.47217	17.39783	9.784698	12.632095
ENSRNOG00000001726.9	495.3594486	-0.459256574	0.126129409	3.641153779	0.000271419	0.001432269	Tmem44	11	70181345	70216958	transmembrane protein 44 [Source:RGD Symbol;Acc:1563737]	27.530525	23.15219	27.509559	21.70153	22.423507	20.180208	22.79113	16.432862
ENSRNOG00000001727.8	364.8308572	-0.241042301	0.111619238	2.159504979	0.030811012	0.075105088	Lsg1	11	70143847	70168518	large 60S subunit nuclear export GTPase 1 [Source:RGD Symbol;Acc:1309089]	19.129587	18.528922	16.4023	18.882302	16.819295	19.484384	16.964808	16.356752
ENSRNOG00000001728.8	391.7724927	-0.215957632	0.173147138	1.247249216	0.212306132	0.341442494	Fam43a	11	70128253	70131401	family with sequence similarity 43, member A [Source:RGD Symbol;Acc:1304790]	12.300888	10.262156	13.512071	18.723711	16.849935	14.788554	10.924744	10.604538
ENSRNOG00000001729.6	458.3333365	0.009747375	0.102287823	-0.095293601	0.924081626	0.954083372	Xxylt1	11	69658460	69790730	xyloside xylosyltransferase 1 [Source:RGD Symbol;Acc:1308154]	20.147872	15.017325	17.925608	17.30021	20.602991	20.953125	19.319704	18.822591
ENSRNOG00000001730.7	929.1699459	0.459239927	0.126870399	-3.619756306	0.000294881	0.001538808	Acap2	11	69538546	69654151	ArfGAP with coiled-coil, ankyrin repeat and PH domains 2 [Source:RGD Symbol;Acc:1562939]	9.384832	10.864379	12.950262	13.752989	21.370452	17.329399	18.247749	15.931882
ENSRNOG00000001733.8	1913.96287	0.123458365	0.105548704	-1.169681485	0.242129172	0.376382103	Ppp1r2	11	69472555	69494463	protein phosphatase 1, regulatory (inhibitor) subunit 2 [Source:RGD Symbol;Acc:621099]	76.877632	100.065443	95.883826	92.551266	119.537113	102.452458	114.614975	113.690276
ENSRNOG00000001736.6	415.4958888	0.122810229	0.124733346	-0.98458217	0.324829351	0.468233949	Bdh1	11	69302534	69337671	3-hydroxybutyrate dehydrogenase 1 [Source:RGD Symbol;Acc:620131]	31.823593	23.804302	26.458991	25.559057	32.265633	33.153666	27.161757	39.331483
ENSRNOG00000001738.9	5411.4512	0.025750407	0.092535017	-0.278277438	0.780799394	0.860116997	Eif4g1	11	80221919	80241941	eukaryotic translation initiation factor 4 gamma 1 [Source:RGD Symbol;Acc:1306144]	97.763659	93.049474	89.300153	94.594736	124.318826	117.281153	97.194345	92.066222
ENSRNOG00000001739.7	165.7135621	-0.152471131	0.166976427	0.913129679	0.361174343	0.505448265	Meltf	11	68884446	68906300	melanotransferrin [Source:RGD Symbol;Acc:1308155]	4.308551	3.233735	3.7335	4.659681	3.477848	4.318192	3.336163	4.945986
ENSRNOG00000001742.9	1103.504243	-0.114387046	0.114396851	0.999914295	0.317351986	0.460898519	Clcn2	11	80198153	80211657	chloride voltage-gated channel 2 [Source:RGD Symbol;Acc:2361]	41.843907	28.312307	40.826409	30.400853	35.740171	36.335147	36.313915	38.25211
ENSRNOG00000001746.7	801.7308207	0.048264528	0.096371272	-0.500818624	0.616498778	0.733516325	Ncbp2	11	68817740	68851885	nuclear cap binding protein subunit 2 [Source:RGD Symbol;Acc:1596188]	48.528338	47.647183	48.267292	51.107175	61.786507	49.163999	59.921964	57.423658
ENSRNOG00000001747.6	693.8469462	0.36197688	0.097404144	-3.71623696	0.000202212	0.001113938	Pak2	11	68707969	68768816	p21 (RAC1) activated kinase 2 [Source:RGD Symbol;Acc:61953]	16.134272	15.902047	18.880265	19.591203	26.129381	24.565378	25.990807	25.342521
ENSRNOG00000001748.6	259.3493915	-0.50690388	0.132383226	3.829064251	0.000128631	0.000758616	Polr2h	11	80192032	80197515	RNA polymerase II, I and III subunit H [Source:RGD Symbol;Acc:1561203]	14.820336	18.201017	17.811664	17.230569	15.040339	14.248704	13.096068	11.912691
ENSRNOG00000001750.8	226.1731842	-0.313163057	0.155291712	2.016611533	0.043736068	0.099941729	Chrd	11	80171994	80180673	chordin [Source:RGD Symbol;Acc:620181]	8.461017	6.241251	8.452883	6.509645	5.850514	7.061372	8.010342	5.871642
ENSRNOG00000001752.7	66.46017412	-0.052490599	0.237267303	0.221229804	0.824913504	0.891739882	Nrros	11	68628712	68646142	negative regulator of reactive oxygen species [Source:RGD Symbol;Acc:1310771]	3.20303	1.601419	3.41924	2.95914	3.221049	3.340547	2.718767	2.764413
ENSRNOG00000001754.5	103.119662	-0.522126109	0.19433446	2.686739707	0.007215316	0.022962877	Wdr53	11	68542650	68551112	WD repeat domain 53 [Source:RGD Symbol;Acc:1559546]	9.755757	11.206999	11.714673	13.019336	10.156164	10.84921	8.362133	6.614121
ENSRNOG00000001757.6	41.53670403	-0.44546826	0.300305436	1.483383939	0.137972432	0.247750498	Tm4sf19	11	68371647	68384591	transmembrane 4 L six family member 19 [Source:RGD Symbol;Acc:1560486]	1.189476	2.452792	1.882842	2.615114	1.685137	2.07346	1.342967	1.701649
ENSRNOG00000001758.6	164.4571988	-0.249596571	0.196160783	1.27240811	0.203228154	0.330929702	Dynlt2b	11	68358263	68367499	dynein light chain Tctex-type 2B [Source:RGD Symbol;Acc:1563597]	24.652333	37.350678	24.58881	27.908877	31.149746	33.321925	19.5166	26.076992
ENSRNOG00000001762.4	779.588797	0.165195251	0.086456838	-1.910725112	0.056039916	0.121429618	Pcyt1a	11	68313882	68357357	phosphate cytidylyltransferase 1A, choline [Source:RGD Symbol;Acc:70515]	15.895485	14.772145	17.01023	15.220568	20.252986	19.055224	20.532917	19.605
ENSRNOG00000001764.9	881.9528517	-0.116331426	0.094527603	1.230660911	0.218449714	0.348605123	Vps8	11	79402239	79634133	VPS8 subunit of CORVET complex [Source:RGD Symbol;Acc:1309443]	21.113634	17.388129	18.438957	18.900371	18.788041	20.045227	21.644585	18.164791
ENSRNOG00000001765.6	2.452715583	0.474936	1.085497047	-0.437528598	0.661728041		Slc51a	11	68299086	68313485	solute carrier family 51 subunit alpha [Source:RGD Symbol;Acc:1311100]	0.145753	0.122837	0	0.296334	0.080271	0.288702	0.147199	0.362094
ENSRNOG00000001766.8	936.1606495	0.378263352	0.090187369	-4.194194333	2.74E-05	0.00019792	Tfrc	11	68163413	68185257	transferrin receptor [Source:RGD Symbol;Acc:70488]	18.469106	18.801561	18.152005	19.1248	29.272225	24.692083	28.644764	26.75077
ENSRNOG00000001769.8	3329.16681	-0.148854448	0.104280607	1.427441326	0.153452726	0.268249989	Tnk2	11	68114726	68154009	tyrosine kinase, non-receptor, 2 [Source:RGD Symbol;Acc:1305957]	89.084177	66.737444	96.651532	72.171679	88.412974	80.615614	84.038945	76.25896
ENSRNOG00000001770.5	30.83837187	0.511085907	0.336142913	-1.520442307	0.128399848	0.234286772	Ehhadh	11	79241938	79275188	enoyl-CoA hydratase and 3-hydroxyacyl CoA dehydrogenase [Source:RGD Symbol;Acc:621441]	1.099474	0.575135	0.9121	0.821983	1.300799	1.636148	0.753884	1.743769
ENSRNOG00000001773.8	1237.884882	-0.050008881	0.101789748	0.491295848	0.623217216	0.738894755	Senp2	11	78981432	79018238	SUMO specific peptidase 2 [Source:RGD Symbol;Acc:708378]	28.567287	32.193046	25.125654	32.624684	33.117368	31.409922	32.371592	32.469779
ENSRNOG00000001774.9	458.5628599	0.296158741	0.123079282	-2.406243659	0.016117511	0.044546581	Lrch3	11	67772506	67872264	leucine rich repeats and calponin homology domain containing 3 [Source:RGD Symbol;Acc:1306200]	7.446139	7.816629	10.307873	8.415242	12.509459	12.201974	12.086772	10.243859
ENSRNOG00000001776.7	0	0					Muc20	11	67987800	68001495	mucin 20, cell surface associated [Source:RGD Symbol;Acc:1304865]	0	0	0	0	0	0	0	0
ENSRNOG00000001781.7	71.43018262	0.621837268	0.202051987	-3.077610262	0.002086676	0.008095251	Lmln	11	67658152	67724243	leishmanolysin like peptidase [Source:RGD Symbol;Acc:1311465]	1.402577	1.186439	1.343228	1.127558	2.32587	2.421276	1.88421	2.148414
ENSRNOG00000001782.7	176.6881589	0.266794329	0.133031421	-2.005498601	0.04490977	0.102167253	Osbpl11	11	67533672	67596444	oxysterol binding protein-like 11 [Source:RGD Symbol;Acc:1307294]	5.000258	4.227676	4.802101	5.06837	6.680621	6.211314	6.327496	6.628961
ENSRNOG00000001783.7	885.2858353	0.14923653	0.089469739	-1.668011242	0.095313495	0.184983428	Tra2b	11	78788884	78807249	transformer 2 beta [Source:RGD Symbol;Acc:619886]	41.998378	45.731188	46.14725	50.669785	59.228873	58.837207	55.722174	57.27925
ENSRNOG00000001785.6	1633.491768	0.056783485	0.108093744	-0.525317036	0.599362816	0.719404593	Etv5	11	78608710	78666215	ETS variant transcription factor 5 [Source:RGD Symbol;Acc:1309590]	36.235117	41.303557	40.927459	45.15748	58.00805	44.40704	47.151187	42.857363
ENSRNOG00000001786.7	676.6926544	0.032843544	0.096564819	-0.340119154	0.733766798	0.824133571	Snx4	11	67460870	67518174	sorting nexin 4 [Source:RGD Symbol;Acc:1309763]	27.128622	28.087189	31.970046	32.445161	34.151493	33.606193	33.610361	36.587218
ENSRNOG00000001789.8	531.9936945	0.205215333	0.103348008	-1.985672834	0.047069663	0.10573302	Zfp148	11	67281707	67385772	zinc finger protein 148 [Source:RGD Symbol;Acc:62063]	14.728099	16.609351	14.307694	14.996714	19.259556	19.426802	19.433585	20.945127
ENSRNOG00000001792.9	10.58377489	-1.077563158	0.553867388	1.945525554	0.051711757	0.113600828	Slc12a8	11	67116877	67266834	solute carrier family 12, member 8 [Source:RGD Symbol;Acc:628730]	0.655639	0.3539	1.084479	0.395117	0.301053	0.470455	0.314814	0.228142
ENSRNOG00000001793.9	520.3023425	0.24200938	0.108761725	-2.225133698	0.026072264	0.065509226	Heg1	11	66957190	67095051	heart development protein with EGF-like domains 1 [Source:RGD Symbol;Acc:1564641]	4.976187	4.97568	5.705895	5.3517	8.124373	6.877634	6.96432	6.080582
ENSRNOG00000001794.9	0	0					Muc13	11	66960595	66984727	mucin 13, cell surface associated [Source:RGD Symbol;Acc:708547]	0	0	0	0	0	0	0	0
ENSRNOG00000001795.9	696.4932557	-0.231935371	0.104739489	2.214402357	0.026801113	0.067060773	Itgb5	11	66829285	66944472	integrin subunit beta 5 [Source:RGD Symbol;Acc:628869]	29.127974	23.319038	29.374084	22.931387	25.827537	27.039241	24.584436	22.964396
ENSRNOG00000001796.7	371.8596409	0.545305868	0.117160874	-4.654334262	3.25E-06	3.05E-05	Dgkg	11	78384458	78577212	diacylglycerol kinase, gamma [Source:RGD Symbol;Acc:2499]	9.139438	8.57566	7.468896	10.015112	14.842565	13.263925	15.126956	14.660078
ENSRNOG00000001797.7	415.1743252	-0.07442824	0.103915711	0.716236647	0.473845238	0.611938972	Umps	11	66806045	66821903	uridine monophosphate synthetase [Source:RGD Symbol;Acc:1311908]	21.693808	18.287214	17.172952	20.678462	20.975624	21.246192	20.307545	20.678536
ENSRNOG00000001803.7	869.1922262	-0.307641895	0.088578696	3.473091252	0.0005145	0.002469241	Dnajb11	11	78150429	78180407	DnaJ heat shock protein family (Hsp40) member B11 [Source:RGD Symbol;Acc:1307373]	41.485978	42.210355	37.265881	43.185121	36.839811	37.290262	36.563056	39.002798
ENSRNOG00000001804.8	272.0627931	0.214972082	0.122729248	-1.751596182	0.07984327	0.160869062	Itpr2	4	179027281	179404164	inositol 1,4,5-trisphosphate receptor, type 2 [Source:RGD Symbol;Acc:69649]	3.15179	2.605392	3.497138	2.831851	4.090756	3.683836	3.814277	4.159207
ENSRNOG00000001806.8	0.246273625	-1.533117775	3.479121149	0.440662371	0.659457442		Fetub	11	78082156	78095135	fetuin B [Source:RGD Symbol;Acc:69293]	0.093248	0.079402	0	0	0	0	0	0
ENSRNOG00000001807.5	204.0655886	0.145332742	0.140064576	-1.037612411	0.299450538	0.441284282	Sspn	4	178897147	178931554	sarcospan [Source:RGD Symbol;Acc:1559723]	4.082308	3.627903	4.22455	4.736942	6.117454	5.166025	5.034405	4.458488
ENSRNOG00000001808.5	296.7465788	-0.237882724	0.125698331	1.892489122	0.058425842	0.125713835	Ints13	4	179459740	179491541	integrator complex subunit 13 [Source:RGD Symbol;Acc:1592236]	11.050321	11.628604	11.52836	12.438901	13.684521	11.035427	9.728603	10.34266
ENSRNOG00000001809.8	0	0					LOC681544	11	78054498	78069389	similar to histidine-rich glycoprotein [Source:RGD Symbol;Acc:1594092]	0	0	0	0	0	0	0	0
ENSRNOG00000001811.7	983.0872196	-0.10852743	0.10297025	1.053968796	0.291897203	0.432889512	Fgfr1op2	4	179491599	179512630	FGFR1 oncogene partner 2 [Source:RGD Symbol;Acc:1303233]	38.250305	44.041483	35.39622	43.63596	42.640524	39.845845	42.640333	43.933791
ENSRNOG00000001813.9	2062.53248	0.809211611	0.095435705	-8.479128553	2.27E-17	1.75E-15	Dnm1l	11	84581216	84631482	dynamin 1-like [Source:RGD Symbol;Acc:620416]	53.447083	54.950201	51.633564	55.395169	107.23811	92.433414	103.573657	122.842748
ENSRNOG00000001815.7	6851.912462	-0.094357345	0.118786665	0.794342913	0.426995828	0.568240167	Eif4a2	11	77764124	77770781	eukaryotic translation initiation factor 4A2 [Source:RGD Symbol;Acc:1309225]	373.135738	550.237246	416.720987	486.186598	492.01109	478.252362	495.135358	472.38761
ENSRNOG00000001816.8	105.5224354	-0.395235762	0.210675859	1.876037262	0.060650164	0.129468803	Rfc4	11	77749638	77764122	replication factor C subunit 4 [Source:RGD Symbol;Acc:1310142]	10.279244	15.701005	11.021102	12.740751	11.853869	11.314943	12.134946	7.71036
ENSRNOG00000001817.6	801.7280086	0.006910469	0.092754851	-0.074502505	0.940610548	0.965319522	Tm7sf3	4	179518130	179550154	transmembrane 7 superfamily member 3 [Source:RGD Symbol;Acc:1306752]	42.245333	38.672773	45.951421	37.93675	47.424333	48.200333	47.71067	43.261615
ENSRNOG00000001820.8	167.5376582	-0.342733495	0.166302526	2.060903724	0.039312226	0.091772969	Med21	4	179560579	179567548	mediator complex subunit 21 [Source:RGD Symbol;Acc:1309836]	36.989064	34.675605	26.379138	45.354394	33.582894	33.74682	28.907698	31.376293
ENSRNOG00000001821.7	0.346173678	0.280381587	3.107452996	-0.090228746	0.928105441		Adipoq	11	77721912	77735564	adiponectin, C1Q and collagen domain containing [Source:RGD Symbol;Acc:628748]	0.156421	0	0	0	0	0	0	0.172212
ENSRNOG00000001823.9	259.0844269	-0.018909761	0.126803069	0.149126995	0.881453425	0.928877251	St6gal1	11	77526837	77653310	ST6 beta-galactoside alpha-2,6-sialyltransferase 1 [Source:RGD Symbol;Acc:3676]	6.330985	5.034441	6.456262	6.581126	7.509252	6.323306	7.026441	6.190859
ENSRNOG00000001825.8	48.42358996	-0.484232656	0.261295783	1.853197365	0.063854075	0.135061553	AABR07034767.1	11	84661783	84727730	plakophilin 2 [Source:RGD Symbol;Acc:1306533]	2.532811	1.80513	1.374363	2.545219	1.919524	1.705331	1.524698	1.497706
ENSRNOG00000001827.9	438.1116515	-0.106871013	0.143177529	0.746423086	0.455411878	0.595798597	Masp1	11	77334859	77402974	MBL associated serine protease 1 [Source:RGD Symbol;Acc:620213]	25.348154	16.739497	21.761594	22.378444	24.355973	23.815195	25.030297	16.624168
ENSRNOG00000001828.8	236.4020313	0.396421313	0.128159683	-3.09318268	0.001980222	0.007771955	Stk38l	4	179634275	179690983	serine/threonine kinase 38 like [Source:RGD Symbol;Acc:1564793]	8.93771	7.819061	10.08548	8.706709	14.297026	14.046096	11.343694	13.028837
ENSRNOG00000001829.8	613.4664207	0.079715467	0.09304994	-0.856695523	0.391613178	0.534741025	Ube2v2	11	85304526	85336369	ubiquitin conjugating enzyme E2 V2 [Source:RGD Symbol;Acc:727838]	88.633682	90.062943	89.09324	86.868469	108.27453	100.536116	111.762896	102.617331
ENSRNOG00000001830.8	21.29833784	0.116317743	0.379606665	-0.306416494	0.759287552	0.845322123	Bmal2	4	179699502	179746949	basic helix-loop-helix ARNT like 2 [Source:RGD Symbol;Acc:620230]	0.636581	1.238373	1.148032	1.123436	1.586119	1.589316	0.963055	0.97115
ENSRNOG00000001833.7	183.7501115	0.018840708	0.13279971	-0.141873108	0.887180236	0.932261582	Mcm4	11	85258443	85272144	minichromosome maintenance complex component 4 [Source:RGD Symbol;Acc:3060]	6.010363	5.299707	5.660804	5.802269	6.296997	6.515273	5.938788	7.215326
ENSRNOG00000001837.4	3327.099055	-0.400656488	0.147699639	2.712643654	0.006674884	0.021557101	Sst	11	76956896	76958173	somatostatin [Source:RGD Symbol;Acc:3761]	1020.873831	1009.341551	577.124037	810.250634	667.427088	819.824918	652.138459	785.130047
ENSRNOG00000001839.6	0.491100171	1.157128277	2.310557884	-0.500800385	0.616511615		Vpreb2	11	83009396	83010106	V-set pre-B cell surrogate light chain 2 [Source:RGD Symbol;Acc:1564601]	0	0	0	0.265997	0	0.242532	0.257345	0.240606
ENSRNOG00000001840.4	1.139291671	0.23839871	1.567839525	-0.152055555	0.879143118		Rep15	4	179951935	179953008	RAB15 effector protein [Source:RGD Symbol;Acc:1562899]	0.119056	0.101845	0.244849	0	0.393617	0	0.12051	0.11764
ENSRNOG00000001842.8	447.6843687	-0.564096184	0.147014057	3.837022091	0.000124535	0.000735358	Mrps35	4	179958083	179987710	mitochondrial ribosomal protein S35 [Source:RGD Symbol;Acc:1306720]	50.613074	65.89525	42.734417	58.088302	36.789564	41.484584	40.320487	47.760488
ENSRNOG00000001843.6	325.696609	0.284186959	0.156182829	-1.819578768	0.068823177	0.143369222	Bcl6	11	76854090	76877389	BCL6, transcription repressor [Source:RGD Symbol;Acc:1309345]	8.559183	7.753594	7.138727	12.179989	14.671005	12.124913	10.902553	11.211364
ENSRNOG00000001844.6	117.6333225	0.95727856	0.205535111	-4.657494064	3.20E-06	3.01E-05	Klhl42	4	180004580	180027283	kelch-like family, member 42 [Source:RGD Symbol;Acc:1560924]	3.824275	1.590688	2.547042	2.419417	6.186807	5.770264	4.983604	5.575661
ENSRNOG00000001845.6	597.2301213	-0.214662361	0.101250855	2.120104193	0.033997259	0.081553975	Top3b	11	84097026	84125392	DNA topoisomerase III beta [Source:RGD Symbol;Acc:1309468]	24.327323	20.495379	22.85598	19.004055	23.203659	19.7189	20.359166	20.932767
ENSRNOG00000001847.7	501.0957399	-0.220683091	0.100361312	2.198886073	0.027886024	0.069343279	Ccdc91	4	180402376	180574364	coiled-coil domain containing 91 [Source:RGD Symbol;Acc:1359502]	22.195042	23.035259	22.775355	23.451735	22.680167	24.682144	19.609285	21.658291
ENSRNOG00000001849.8	7291.302524	0.341800299	0.069687346	-4.904768518	9.35E-07	1.03E-05	Mapk1	11	83957813	84023616	mitogen activated protein kinase 1 [Source:RGD Symbol;Acc:70500]	120.968546	115.380497	111.740193	129.352655	175.323389	176.754494	156.571589	173.862654
ENSRNOG00000001851.8	500.134546	0.529564908	0.132164647	-4.006857515	6.15E-05	0.000398497	Far2	4	181007622	181087255	fatty acyl CoA reductase 2 [Source:RGD Symbol;Acc:1565966]	14.866434	9.961585	12.146997	15.872789	19.158991	21.483405	20.580174	24.24328
ENSRNOG00000001852.8	673.4965842	-0.1567549	0.110112601	1.423587293	0.154565976	0.269544117	Ergic2	4	181090808	181123060	ERGIC and golgi 2 [Source:RGD Symbol;Acc:1310606]	25.16826	31.057433	26.029417	29.638473	31.512068	28.868738	26.935795	26.359203
ENSRNOG00000001854.7	341.3290976	0.917549032	0.12851898	-7.139404853	9.37E-13	3.51E-11	Tmtc1	4	181146251	181359289	transmembrane O-mannosyltransferase targeting cadherins 1 [Source:RGD Symbol;Acc:1564868]	3.594378	2.916462	4.362704	4.13424	7.808033	8.006256	7.232431	8.757265
ENSRNOG00000001859.6	180.3412788	-0.423992289	0.147744224	2.869772354	0.004107674	0.014328289	Sdf2l1	11	83872659	83874902	stromal cell-derived factor 2-like 1 [Source:RGD Symbol;Acc:1585844]	23.500668	24.455596	25.52581	20.508792	17.387495	18.947314	20.94201	21.735506
ENSRNOG00000001860.5	8.802485372	-0.082592423	0.570586484	0.144750051	0.88490822	0.930774481	Ccdc116	11	83845557	83850607	coiled-coil domain containing 116 [Source:RGD Symbol;Acc:1310080]	0.575766	0.414783	0.362903	0.136078	0.335549	0.342371	0.397052	0.511424
ENSRNOG00000001861.7	377.7304934	-0.306279067	0.125009258	2.450051062	0.014283596	0.040278848	Ydjc	11	83841306	83846336	YdjC chitooligosaccharide deacetylase homolog [Source:RGD Symbol;Acc:1359227]	45.129515	49.249127	39.31003	36.669006	38.791798	37.896934	37.935975	41.211021
ENSRNOG00000001862.8	2565.556628	-0.242553445	0.086348535	2.809004755	0.004969491	0.016795416	Ube2l3	11	83797722	83838862	ubiquitin-conjugating enzyme E2L 3 [Source:RGD Symbol;Acc:1308361]	104.554085	111.627638	93.669868	101.645212	106.214155	101.482689	91.240204	94.345046
ENSRNOG00000001864.4	136.5962576	-0.110224815	0.166623775	0.661519132	0.508279449	0.64150698	Tmem191c	11	83725185	83730172	transmembrane protein 191C [Source:RGD Symbol;Acc:1587016]	3.69348	3.459746	4.265893	3.697618	3.595732	3.318825	4.609815	4.211083
ENSRNOG00000001865.8	2.968622587	-0.099615813	0.990443854	0.100576941	0.919886302		Serpind1	11	83664518	83675519	serpin family D member 1 [Source:RGD Symbol;Acc:619854]	0	0.226157	0.174969	0.224993	0.213808	0.228493	0.171089	0.0573
ENSRNOG00000001867.8	553.5339184	-0.032138017	0.099863396	0.321819792	0.74758922	0.83569733	Snap29	11	83578489	83608958	synaptosome associated protein 29 [Source:RGD Symbol;Acc:620225]	16.219519	15.930463	17.045981	19.449605	18.166976	19.515613	19.385687	18.516237
ENSRNOG00000001868.7	754.5305151	0.286436029	0.089763898	-3.190993644	0.001417844	0.005857369	Crkl	11	83526530	83563238	CRK like proto-oncogene, adaptor protein [Source:RGD Symbol;Acc:1308531]	14.943335	13.632198	13.116864	15.49703	21.658603	18.754225	18.891016	19.349687
ENSRNOG00000001869.7	14.34470913	-1.129455382	0.483909037	2.334024157	0.019594457	0.052075359	Rab44	20	7164720	7198468	RAB44, member RAS oncogene family [Source:RGD Symbol;Acc:1560150]	0.470513	0.774435	0.296749	0.551281	0.245928	0.430943	0.227833	0.184779
ENSRNOG00000001870.7	1246.874455	-0.128243359	0.08898371	1.441200407	0.149528074	0.2634603	Lztr1	11	83487717	83503633	leucine-zipper-like transcription regulator 1 [Source:RGD Symbol;Acc:1309100]	47.600391	35.5293	41.80125	40.258066	41.911614	46.462917	39.600482	41.943452
ENSRNOG00000001872.9	19.79382347	1.206093935	0.390232449	-3.09070642	0.00199681	0.007815826	Lrrc74b	11	83450624	83468922	leucine rich repeat containing 74B [Source:RGD Symbol;Acc:2319134]	0.335382	0.472556	0.38988	0.673906	1.118532	1.093656	1.438684	1.216758
ENSRNOG00000001873.7	48.5084682	-0.083650502	0.258419711	0.32370016	0.746165049	0.834750854	P2rx6	11	83439924	83450481	purinergic receptor P2X 6 [Source:RGD Symbol;Acc:3243]	2.487908	1.345539	2.792564	2.272015	2.340026	2.309364	2.490873	2.222448
ENSRNOG00000001874.8	663.0973539	-0.037876732	0.107529899	0.352243723	0.724655489	0.818479067	Slc7a4	11	83435211	83438881	solute carrier family 7, member 4 [Source:RGD Symbol;Acc:1305905]	27.376433	27.586136	25.402229	28.516866	28.460407	29.978683	25.925437	35.275209
ENSRNOG00000001875.8	355.9837943	-0.200002624	0.114442253	1.747629213	0.080528253	0.161941556	Smpd4	11	83362534	83386250	sphingomyelin phosphodiesterase 4 [Source:RGD Symbol;Acc:1310674]	12.979147	11.032616	11.464776	13.038055	10.451056	13.166058	11.791418	12.081201
ENSRNOG00000001876.7	14.87780355	0.175553681	0.444807806	-0.394673112	0.693084149	0.79392435	Ccdc74a	11	83355874	83360378	coiled-coil domain containing 74A [Source:RGD Symbol;Acc:1588214]	1.382699	1.086873	1.393433	0.783305	1.396568	1.930463	0.788306	1.794372
ENSRNOG00000001877.7	1197.620829	0.07341516	0.109623314	-0.669703888	0.503046572	0.636625653	Med15	11	83280762	83355362	mediator complex subunit 15 [Source:RGD Symbol;Acc:1307560]	43.571236	26.803436	35.807769	34.266838	40.933314	43.868368	39.789586	41.18571
ENSRNOG00000001878.8	1172.127141	-0.097906662	0.087913407	1.113671582	0.265420105	0.403009204	Klhl22	11	83190891	83231770	kelch-like family member 22 [Source:RGD Symbol;Acc:1306288]	52.209795	40.631766	41.303479	45.033639	47.952682	50.428754	43.70929	46.364512
ENSRNOG00000001880.7	1609.447903	-0.558861647	0.086661009	6.448824605	1.13E-10	2.83E-09	Dgcr6	11	82927725	82932823	DiGeorge syndrome critical region gene 6 [Source:RGD Symbol;Acc:1309390]	234.222718	227.675516	191.841624	213.357112	165.293622	172.787853	163.090096	162.771952
ENSRNOG00000001884.6	1060.623794	-0.159557793	0.114716842	1.390883774	0.164260674	0.281751102	Ranbp1	11	82742600	82750838	RAN binding protein 1 [Source:RGD Symbol;Acc:1310521]	121.562111	150.397635	105.846366	127.549899	133.832685	126.902917	125.982767	125.783599
ENSRNOG00000001885.8	281.1659329	-0.274132959	0.128369863	2.135493114	0.032720752	0.078921821	Trmt2a	11	82737689	82742336	tRNA methyltransferase 2 homolog A [Source:RGD Symbol;Acc:1310418]	16.191447	11.297277	13.866534	13.999611	12.224779	13.153548	11.440998	14.553733
ENSRNOG00000001886.6	471.3579094	0.107120507	0.094167471	-1.137553193	0.255307101	0.391561183	Dgcr8	11	82704729	82737242	DGCR8 microprocessor complex subunit [Source:RGD Symbol;Acc:1306365]	9.981488	10.094609	10.285063	10.342499	12.569482	12.168156	12.511061	12.225541
ENSRNOG00000001888.8	777.5360113	-0.211043464	0.107358997	1.965773426	0.049324789	0.109371042	Arvcf	11	82587881	82645805	ARVCF, delta catenin family member [Source:RGD Symbol;Acc:1306655]	24.292487	18.904066	21.566522	16.936467	20.373043	20.475499	17.991532	20.667289
ENSRNOG00000001889.8	598.3555945	-0.151929964	0.093678014	1.621831605	0.104839409	0.199349337	Comt	11	82568025	82587642	catechol-O-methyltransferase [Source:RGD Symbol;Acc:2379]	49.310968	39.564514	41.578781	42.030135	42.914018	46.890033	41.962553	42.989111
ENSRNOG00000001890.8	281.2386217	-0.077353118	0.120865811	0.639991711	0.522177988	0.654647252	Txnrd2	11	82519999	82568156	thioredoxin reductase 2 [Source:RGD Symbol;Acc:61960]	16.295705	15.95923	14.721299	13.271704	17.410576	15.373175	15.199714	16.605093
ENSRNOG00000001891.9	137.7440929	-0.192829565	0.15717718	1.226829268	0.219886768	0.35043696	Gnb1l	11	82432627	82507466	G protein subunit beta 1 like [Source:RGD Symbol;Acc:1594165]	4.49655	4.091765	4.245108	3.395706	3.84199	4.003545	4.33939	3.821752
ENSRNOG00000001892.6	13.71409034	0.229882812	0.469704419	-0.489420161	0.624544265	0.739710162	Tbx1	11	82409275	82418380	T-box transcription factor 1 [Source:RGD Symbol;Acc:1307734]	1.067148	0.88053	0.859135	0.3142	0.802571	1.19002	1.292635	0.861292
ENSRNOG00000001893.7	33.13722149	-1.003452314	0.339289693	2.957508975	0.003101357	0.011272346	LOC100362453	11	82278292	82280174	serine/threonine-protein phosphatase 2A catalytic subunit alpha-like [Source:RGD Symbol;Acc:2318135]	3.656985	1.946819	3.497091	1.78769	1.298343	1.693874	1.062235	2.011874
ENSRNOG00000001908.7	18.94136077	-0.556802072	0.416334036	1.337392633	0.181094508	0.303082218	Klhl6	11	80970917	81009677	kelch-like family member 6 [Source:RGD Symbol;Acc:1307521]	0.839696	0.726407	1.446457	0.940372	0.618759	1.071703	0.892507	0.419944
ENSRNOG00000001911.6	375.3358344	0.705842931	0.109414561	-6.451087743	1.11E-10	2.80E-09	Map6d1	11	80734148	80740377	MAP6 domain containing 1 [Source:RGD Symbol;Acc:1560102]	26.900728	21.823539	28.495532	24.60258	48.799174	47.376347	47.080695	43.496194
ENSRNOG00000001912.6	0.26090872	-1.581993959	3.528665833	0.448326374	0.653917669		Tecrl	14	24732241	24805272	trans-2,3-enoyl-CoA reductase-like [Source:RGD Symbol;Acc:1304608]	0.191152	0	0	0	0	0	0	0
ENSRNOG00000001915.8	7.127496756	0.934343982	0.610271866	-1.531029092	0.125762203		Chodl	11	17654206	17676441	chondrolectin [Source:RGD Symbol;Acc:1309885]	0.259255	0.258225	0.225235	0.289826	0.58817	0.36643	0.67631	0.587101
ENSRNOG00000001916.6	0	0					Tmprss15	11	17677741	17802255	transmembrane serine protease 15 [Source:RGD Symbol;Acc:1311046]	0	0	0	0	0	0	0	0
ENSRNOG00000001924.9	0.681204945	-2.935027244	2.439450957	1.203150748	0.22891799		Tp63	11	74838859	75049398	tumor protein p63 [Source:RGD Symbol;Acc:620863]	0.023667	0	0.096273	0	0	0	0	0
ENSRNOG00000001926.7	9.000821406	1.536975034	0.638637156	-2.406648314	0.016099665	0.044517772	Cldn1	11	74421569	74436724	claudin 1 [Source:RGD Symbol;Acc:68422]	0.182222	0.131944	0.110946	0.214896	0.215224	1.011522	0.306562	0.543696
ENSRNOG00000001928.9	321.0929051	0.36761246	0.129027568	-2.849100138	0.004384308	0.015078556	Il1rap	11	74070304	74199530	interleukin 1 receptor accessory protein [Source:RGD Symbol;Acc:2893]	13.358267	9.893491	9.977728	13.592191	19.19697	16.324868	16.724587	15.719598
ENSRNOG00000001930.8	492.9711482	0.898273831	0.125815316	-7.139622283	9.36E-13	3.51E-11	Ccdc50	11	73334248	73395150	coiled-coil domain containing 50 [Source:RGD Symbol;Acc:727841]	6.917438	8.396314	9.09717	9.431829	21.086848	16.788968	15.566839	17.926757
ENSRNOG00000001931.8	723.1386143	0.165480555	0.124559714	-1.328523884	0.184005099	0.306639809	Fgf12	11	71997099	72562607	fibroblast growth factor 12 [Source:RGD Symbol;Acc:620163]	97.065061	118.291524	79.856502	90.191823	125.584484	126.289689	112.766059	125.143164
ENSRNOG00000001942.7	0.611276938	0.496983841	2.368092071	-0.209866773	0.833771656		Smr3b	14	19783816	19788492	submaxillary gland androgen regulated protein 3B [Source:RGD Symbol;Acc:3953]	0	0	0	0.52864	0	0.28206	0	0.562531
ENSRNOG00000001943.6	0.755501585	0.953090402	2.057578258	-0.463209794	0.643213996		Retnlg	11	51930936	51932830	resistin-like gamma [Source:RGD Symbol;Acc:727934]	0	0.180066	0	0.213466	0.470643	0	0.431516	0
ENSRNOG00000001945.6	0.775326671	-1.090493743	2.415643287	0.451429956	0.651679697		Vcsa2	14	19851232	19857697	variable coding sequence A2 [Source:RGD Symbol;Acc:3954]	0	0.984691	0	0	0	0	0	0.581226
ENSRNOG00000001949.3	0	0					Smr3a	14	20053779	20059568	submaxillary gland androgen regulated protein 3A [Source:RGD Symbol;Acc:1563299]	0	0	0	0	0	0	0	0
ENSRNOG00000001950.5	0	0					Cabs1	14	20096899	20099181	calcium binding protein, spermatid associated 1 [Source:RGD Symbol;Acc:620592]	0	0	0	0	0	0	0	0
ENSRNOG00000001951.4	0	0					Csn3	14	20154032	20160587	casein kappa [Source:RGD Symbol;Acc:61990]	0	0	0	0	0	0	0	0
ENSRNOG00000001953.8	76.02306937	-0.245097289	0.207302203	1.182318783	0.237079236	0.37016422	Bace2	11	36707458	36789546	beta-secretase 2 [Source:RGD Symbol;Acc:1303241]	5.566138	5.435316	5.5136	3.726318	4.874733	5.438047	4.481914	4.521288
ENSRNOG00000001955.3	0	0					Retnla	11	51961730	51963441	resistin like alpha [Source:RGD Symbol;Acc:68349]	0	0	0	0	0	0	0	0
ENSRNOG00000001956.9	659.8729119	0.5956296	0.098779427	-6.029895262	1.64E-09	3.31E-08	Dzip3	11	51823231	51893353	DAZ interacting zinc finger protein 3 [Source:RGD Symbol;Acc:1563278]	8.316777	9.196993	9.734464	8.80817	16.875198	14.400898	14.530846	15.818285
ENSRNOG00000001957.6	0	0					Sult1e1	14	20422324	20439275	sulfotransferase family 1E member 1 [Source:RGD Symbol;Acc:3776]	0	0	0	0	0	0	0	0
ENSRNOG00000001958.6	540.922031	-0.044733672	0.112066186	0.399171897	0.689766549	0.791064382	Ift57	11	51059611	51124812	intraflagellar transport 57 [Source:RGD Symbol;Acc:1305947]	24.978104	25.564593	20.220355	25.067547	26.924181	24.350654	24.581828	29.149566
ENSRNOG00000001959.8	39.08668774	0.865625355	0.747758235	-1.157627311	0.247016159	0.382066657	Mx1	11	36799660	36823507	MX dynamin like GTPase 1 [Source:RGD Symbol;Acc:3127]	1.734789	0.482853	0.492499	1.80859	1.123997	1.305986	1.1986	5.433594
ENSRNOG00000001960.9	69.55426578	-0.010426573	0.212321303	0.049107522	0.960833609	0.976369056	Sult1d1	14	20441924	20476341	sulfotransferase family 1D, member 1 [Source:RGD Symbol;Acc:620491]	2.990427	2.92256	4.021265	2.831172	3.864593	3.060446	3.758153	3.582833
ENSRNOG00000001962.9	0.535533356	-2.589746831	2.380758055	1.087782451	0.276691159		Fam3b	11	36831532	36869713	FAM3 metabolism regulating signaling molecule B [Source:RGD Symbol;Acc:1311662]	0.443776	0	0.230318	0.222952	0	0	0	0
ENSRNOG00000001963.8	222.6484473	0.078920483	0.172167868	-0.458392638	0.64667038	0.756455007	Mx2	11	36906111	36930342	MX dynamin like GTPase 2 [Source:RGD Symbol;Acc:628821]	10.599658	9.58136	10.934985	9.442466	9.319171	10.743838	11.227835	16.835192
ENSRNOG00000001964.8	2256.086736	0.278558959	0.093965435	-2.964483253	0.003031917	0.011061678	Cd47	11	50906177	50969425	Cd47 molecule [Source:RGD Symbol;Acc:2308]	64.769054	71.40701	60.731407	77.482166	95.930661	89.016133	94.995099	95.701454
ENSRNOG00000001967.6	0	0					Sult1b1	14	20492708	20505483	sulfotransferase family 1B member 1 [Source:RGD Symbol;Acc:708534]	0	0	0	0	0	0	0	0
ENSRNOG00000001971.8	55.31349203	0.701771169	0.334570402	-2.097529146	0.03594676	0.085293896	Bbx	11	50381247	50623251	BBX high mobility group box domain containing [Source:RGD Symbol;Acc:1309769]	0.711597	2.527484	1.859672	0.873917	2.585381	2.579342	2.742989	3.216249
ENSRNOG00000001973.9	0	0					Ugt2a3	14	20572808	20590729	UDP glucuronosyltransferase family 2 member A3 [Source:RGD Symbol;Acc:1308444]	0	0	0	0	0	0	0	0
ENSRNOG00000001976.8	4.39316616	1.03612801	0.891463516	-1.162277525	0.245122753		Tmprss2	11	36934306	36973715	transmembrane serine protease 2 [Source:RGD Symbol;Acc:620766]	0.113668	0.028673	0.117211	0.05732	0.094066	0.028291	0.285872	0.311422
ENSRNOG00000001979.8	910.9909427	-0.125933183	0.092625971	1.359588266	0.173960253	0.294104733	Rcan1	11	31622210	31702045	regulator of calcineurin 1 [Source:RGD Symbol;Acc:631338]	56.656927	41.838577	50.165079	51.160051	51.43375	49.652816	53.90537	50.641077
ENSRNOG00000001980.7	0	0					Ugt2b35	14	20853587	20891037	UDP glucuronosyltransferase 2 family, polypeptide B35 [Source:RGD Symbol;Acc:620895]	0	0	0	0	0	0	0	0
ENSRNOG00000001982.8	101.8537408	0.802670872	0.183673436	-4.370097763	1.24E-05	9.90E-05	Cblb	11	48592703	48756839	Cbl proto-oncogene B [Source:RGD Symbol;Acc:620535]	2.32694	2.027973	2.125028	2.448706	4.47241	4.063879	3.657171	5.344873
ENSRNOG00000001984.5	0	0					Kcne1	11	31580742	31593901	potassium voltage-gated channel subfamily E regulatory subunit 1 [Source:RGD Symbol;Acc:2956]	0	0	0	0	0	0	0	0
ENSRNOG00000001986.4	0	0					C11h21orf140	11	31544426	31552290	similar to human chromosome 21 open reading frame 140 [Source:RGD Symbol;Acc:1560327]	0	0	0	0	0	0	0	0
ENSRNOG00000001989.7	2427.743514	0.44916104	0.103224878	-4.351286694	1.35E-05	0.000106555	Alcam	11	48336169	48537954	activated leukocyte cell adhesion molecule [Source:RGD Symbol;Acc:619972]	44.139633	43.844067	50.194468	51.00584	82.759889	59.903219	69.763183	78.905715
ENSRNOG00000001990.5	0.381445927	-0.879802519	2.733716003	0.321833913	0.747578521		Ugt2b10	14	21024006	21035986	UDP glucuronosyltransferase 2 family, polypeptide B10 [Source:RGD Symbol;Acc:1309989]	0	0.06114	0	0.080412	0.072686	0	0	0
ENSRNOG00000001991.8	3037.67336	-0.325156292	0.108024943	3.010011234	0.00261238	0.009727449	Atp5po	11	31165217	31171592	ATP synthase peripheral stalk subunit OSCP [Source:RGD Symbol;Acc:621379]	612.302728	683.011751	502.192477	632.329802	541.688724	621.092665	525.308771	504.042341
ENSRNOG00000001992.7	6524.456312	0.395774247	0.082594803	-4.791757279	1.65E-06	1.69E-05	Atp6v1a	11	56560974	56614694	ATPase H+ transporting V1 subunit A [Source:RGD Symbol;Acc:1596464]	132.225488	133.614068	128.403783	159.746883	220.416708	204.157502	197.169535	200.55708
ENSRNOG00000001996.8	685.78184	0.088117063	0.112206953	-0.785308398	0.432272773	0.573572878	Ythdc1	14	21185440	21216028	YTH domain containing 1 [Source:RGD Symbol;Acc:621706]	18.933885	24.9146	22.912772	23.59543	27.417301	25.748479	27.219843	28.340299
ENSRNOG00000002001.9	2035.070069	0.192376333	0.08360466	-2.301024035	0.021390273	0.055640823	Itsn1	11	30978590	31160645	intersectin 1 [Source:RGD Symbol;Acc:2935]	19.637219	15.939052	19.155773	17.832677	26.59201	22.928453	22.236639	21.637907
ENSRNOG00000002002.4	0	0					Tmprss11b	14	21383862	21408817	transmembrane serine protease 11B [Source:RGD Symbol;Acc:1303278]	0	0	0	0	0	0	0	0
ENSRNOG00000002004.8	437.2897961	0.002247165	0.14258354	-0.01576034	0.987425589	0.992368552	Prdm8	14	11404407	11410993	PR/SET domain 8 [Source:RGD Symbol;Acc:1311628]	21.258667	12.018541	13.698704	15.891071	19.308628	18.624306	17.147841	15.552188
ENSRNOG00000002005.4	0.13045436	-0.834045844	3.533811541	0.236018767	0.813418107		Tmprss11f	14	21429418	21534809	transmembrane serine protease 11F [Source:RGD Symbol;Acc:1560675]	0.041924	0	0	0	0	0	0	0
ENSRNOG00000002011.6	0.632583105	-0.605456446	2.186395713	0.276919883	0.781841625		Gnrhr	14	21856871	21874861	gonadotropin releasing hormone receptor [Source:RGD Symbol;Acc:70513]	0	0.033688	0.046013	0.04425	0	0.094564	0	0
ENSRNOG00000002012.7	99.68874014	0.085887087	0.210771215	-0.407489641	0.683648401	0.786021359	Donson	11	30923239	30932889	DNA replication fork stabilization factor DONSON [Source:RGD Symbol;Acc:1306823]	4.291081	5.615567	3.444704	5.361751	6.08455	5.146722	6.706562	4.606105
ENSRNOG00000002013.8	1343.787644	0.140793626	0.091989343	-1.530542787	0.125882431	0.230478852	Sidt1	11	56363512	56459050	SID1 transmembrane family, member 1 [Source:RGD Symbol;Acc:1559616]	44.116263	31.156923	34.31743	37.435797	47.060763	44.764217	44.421447	45.892164
ENSRNOG00000002014.7	3.063526036	-2.615886539	1.071691819	2.44089438	0.014650939		Stap1	14	21952496	21981245	signal transducing adaptor family member 1 [Source:RGD Symbol;Acc:1311584]	0.333441	0.456347	0.269387	0.659823	0.061825	0.105235	0.055035	0.116386
ENSRNOG00000002021.9	2965.085855	-0.101883675	0.087173776	1.168742249	0.242507494	0.376716129	Son	11	30892005	30923167	SON DNA and RNA binding protein [Source:RGD Symbol;Acc:1309013]	61.045368	68.022847	74.232641	69.253276	70.396965	72.677678	74.584171	68.886031
ENSRNOG00000002024.9	705.42361	0.646687771	0.116130738	-5.568618459	2.57E-08	4.00E-07	Epha5	14	23653393	24017317	EPH receptor A5 [Source:RGD Symbol;Acc:620831]	15.455775	15.655772	11.573238	16.036789	26.044869	25.69183	23.365397	28.74969
ENSRNOG00000002026.6	144.1905999	0.162464146	0.17224775	-0.943200396	0.345578411	0.48939971	Dnajc28	11	30853526	30858441	DnaJ heat shock protein family (Hsp40) member C28 [Source:RGD Symbol;Acc:1359589]	4.074895	4.891972	3.877409	3.779071	4.489367	4.88954	6.093452	5.574501
ENSRNOG00000002028.6	2112.4562	-0.086567359	0.079628808	1.087136186	0.276976628	0.416011757	Tmem50b	11	30804837	30837661	transmembrane protein 50B [Source:RGD Symbol;Acc:1307561]	113.973689	95.371039	95.622907	108.022526	103.179067	110.435086	109.043104	114.891173
ENSRNOG00000002031.6	0.497626593	-0.114851035	2.553531384	0.044977334	0.964125375		Naa11	14	12183651	12193686	N(alpha)-acetyltransferase 11, NatA catalytic subunit [Source:RGD Symbol;Acc:1564723]	0.070209	0	0	0	0	0	0.035381	0.034669
ENSRNOG00000002032.6	616.0151709	0.010774838	0.098036145	-0.10990679	0.912483298	0.947330291	Ifngr2	11	30779733	30798005	interferon gamma receptor 2 [Source:RGD Symbol;Acc:1307532]	28.018999	24.14429	25.536639	22.283468	28.606148	30.898979	25.830895	28.206414
ENSRNOG00000002035.6	306.6684523	0.582698513	0.116561132	-4.999080752	5.76E-07	6.67E-06	Paqr3	14	12462563	12479994	progestin and adipoQ receptor family member 3 [Source:RGD Symbol;Acc:1310426]	23.212292	20.908823	18.1633	20.243968	37.704791	35.764426	33.467636	32.633516
ENSRNOG00000002036.7	342.4189002	-0.167440384	0.126104875	1.327786769	0.184248559	0.306868639	Paxbp1	11	30272037	30301648	PAX3 and PAX7 binding protein 1 [Source:RGD Symbol;Acc:1584739]	8.063392	9.461592	10.776842	9.82958	10.248967	9.360947	10.128238	8.601723
ENSRNOG00000002039.7	750.4373996	0.273741637	0.100000707	-2.737397008	0.006192751	0.020211382	Evi5	14	1875647	2021678	ecotropic viral integration site 5 [Source:RGD Symbol;Acc:2322879]	10.797461	11.177833	12.96348	12.664622	17.702903	16.536138	16.225024	14.45584
ENSRNOG00000002040.9	177.7272207	0.823527164	0.156073652	-5.27652907	1.32E-07	1.79E-06	Bmp2k	14	12484729	12579134	BMP-2 inducible kinase [Source:RGD Symbol;Acc:1564828]	3.500999	2.476566	4.054303	2.879814	7.105955	6.384883	5.837839	6.35128
ENSRNOG00000002041.8	637.312735	0.060540763	0.097968132	-0.617963836	0.536599177	0.667573897	Boc	11	56122750	56198059	BOC cell adhesion associated, oncogene regulated [Source:RGD Symbol;Acc:1304550]	14.627001	11.691781	13.333237	15.102395	17.030984	15.257822	14.69996	17.252315
ENSRNOG00000002042.6	0.13045436	-0.834045844	3.533811541	0.236018767	0.813418107		Gfi1	14	2042434	2051814	growth factor independent 1 transcriptional repressor [Source:RGD Symbol;Acc:2680]	0.048581	0	0	0	0	0	0	0
ENSRNOG00000002044.6	70.51504176	-0.189526944	0.20789294	0.911656472	0.361949585	0.506141167	Gtpbp8	11	55945795	55955635	GTP-binding protein 8 (putative) [Source:RGD Symbol;Acc:1310025]	7.620518	9.1381	7.227861	7.540687	8.562119	6.861229	8.105207	7.909609
ENSRNOG00000002045.8	566.7061273	-0.457635547	0.1202407	3.805995362	0.000141235	0.00082023	Anxa3	14	12719795	12781617	annexin A3 [Source:RGD Symbol;Acc:2119]	32.567789	43.996036	38.755927	38.458417	34.787371	30.829254	31.419652	29.912394
ENSRNOG00000002046.8	0.137985529	-0.834045844	3.533811541	0.236018767	0.813418107		Cd200r1l	11	55842634	55885680	CD200 receptor 1-like [Source:RGD Symbol;Acc:1563387]	0	0	0.111101	0	0	0	0	0
ENSRNOG00000002050.5	1885.262784	-0.582365802	0.102597137	5.676238306	1.38E-08	2.30E-07	Igfbp7	14	30737164	30797314	insulin-like growth factor binding protein 7 [Source:RGD Symbol;Acc:1306201]	228.443863	227.799825	182.212956	201.823865	177.035388	165.159843	153.717824	138.343293
ENSRNOG00000002051.9	4268.679822	0.555286935	0.083126407	-6.680030481	2.39E-11	7.00E-10	Synj1	11	30192629	30269220	synaptojanin 1 [Source:RGD Symbol;Acc:69434]	49.48709	50.316112	46.376144	57.71246	87.262102	83.241931	78.530515	89.087253
ENSRNOG00000002052.7	211.6491313	-0.301556536	0.135325885	2.228372905	0.025855658	0.065055447	Ccdc80	11	55685872	55719137	coiled-coil domain containing 80 [Source:RGD Symbol;Acc:69421]	7.095025	6.267637	7.751764	6.692778	7.345358	6.777598	5.387461	5.947476
ENSRNOG00000002053.8	181.6247864	1.245745321	0.166682484	-7.473762632	7.79E-14	3.65E-12	Fras1	14	12793599	13200726	Fraser extracellular matrix complex subunit 1 [Source:RGD Symbol;Acc:1306516]	0.804846	0.678959	0.82416	0.670977	2.61318	1.924605	1.570553	1.8755
ENSRNOG00000002054.8	224.3455882	-0.143806849	0.137415529	1.046510906	0.295325212	0.436718767	Glmn	14	2187642	2230420	glomulin, FKBP associated protein [Source:RGD Symbol;Acc:1588600]	12.256013	13.893709	12.50904	12.61055	14.669708	12.397488	10.931507	14.599855
ENSRNOG00000002055.7	380.1419267	-0.239350953	0.110906488	2.158133011	0.030917492	0.075301153	Noa1	14	30835247	30851293	nitric oxide associated 1 [Source:RGD Symbol;Acc:1359460]	19.150399	19.026043	16.077363	20.428812	19.221883	17.627737	17.29026	17.298989
ENSRNOG00000002057.4	14.20631999	-0.938342288	0.58400501	1.606736711	0.108112137	0.20406907	Slc10a6	14	6080717	6103037	solute carrier family 10 member 6 [Source:RGD Symbol;Acc:727800]	0.323129	0.6975	1.278316	0.89388	0.955503	0.090042	0.276739	0.582852
ENSRNOG00000002061.8	219.7687811	0.480894933	0.134648423	-3.571485828	0.000354962	0.001804149	Ptpn13	14	6108211	6282563	protein tyrosine phosphatase, non-receptor type 13 [Source:RGD Symbol;Acc:1563360]	2.589426	1.78199	2.442055	2.245563	3.694125	3.366984	3.307346	3.818866
ENSRNOG00000002069.6	463.8434613	0.278437373	0.102086751	-2.727458475	0.006382429	0.020722824	Slc35a5	11	55653394	55674473	solute carrier family 35, member A5 [Source:RGD Symbol;Acc:1564361]	16.131763	17.213279	16.399465	19.027669	24.853644	23.412552	23.426148	22.525832
ENSRNOG00000002070.8	184.7406836	-0.610249314	0.146763482	4.158046024	3.21E-05	0.000226995	Mrpl1	14	13300522	13359721	mitochondrial ribosomal protein L1 [Source:RGD Symbol;Acc:1306850]	23.260488	26.845111	21.637623	25.15604	19.823027	15.950503	16.918065	19.251406
ENSRNOG00000002072.9	27.72407776	-0.393920514	0.373450533	1.054813099	0.291510812	0.432660398	Eva1c	11	30089365	30163596	eva-1 homolog C [Source:RGD Symbol;Acc:1307569]	1.789297	2.54167	1.384401	0.936763	1.549384	1.654837	0.877141	1.660347
ENSRNOG00000002073.8	99.95554226	0.30031491	0.183519441	-1.636420147	0.101751685	0.194698643	Brdt	14	2387796	2445842	bromodomain testis associated [Source:RGD Symbol;Acc:1306678]	2.553129	2.930558	2.467979	2.285525	3.793818	3.021611	3.845848	3.628336
ENSRNOG00000002074.8	25.78080828	1.495332937	0.405218158	-3.690192325	0.000224085	0.001219557	Rest	14	30862553	30894354	RE1-silencing transcription factor [Source:RGD Symbol;Acc:621069]	0.251878	0.266314	0.773555	0.290045	1.041891	0.970067	1.279659	1.686654
ENSRNOG00000002075.6	99.10646507	1.003969542	0.183121181	-5.48254186	4.19E-08	6.30E-07	Cnot6l	14	13411281	13498203	CCR4-NOT transcription complex, subunit 6-like [Source:RGD Symbol;Acc:1309128]	1.505767	1.684535	1.863075	1.687713	4.436367	3.950558	3.124008	3.819425
ENSRNOG00000002079.9	3077.70279	0.233493418	0.100612731	-2.320714442	0.020302261	0.053455224	Mapk10	14	6497707	6786201	mitogen activated protein kinase 10 [Source:RGD Symbol;Acc:3663]	116.321146	85.209631	78.923504	101.131797	130.001121	121.646409	125.080245	127.524415
ENSRNOG00000002080.8	253.1941741	0.217681877	0.119639562	-1.819480714	0.068838123	0.143379692	Urb1	11	30004539	30065363	URB1 ribosome biogenesis homolog [Source:RGD Symbol;Acc:1304621]	3.040425	2.707386	3.19046	3.172566	4.38606	3.952325	3.507779	4.025044
ENSRNOG00000002085.5	1.861650357	-2.197534389	1.659144063	1.324498841	0.185337428		Thegl	14	31110106	31151561	theg spermatid protein-like [Source:RGD Symbol;Acc:1562571]	0.043929	0.735947	0.045123	0	0.284512	0	0.044617	0
ENSRNOG00000002089.6	512.6847787	-0.145161062	0.114541816	1.267319373	0.205041116	0.332719952	Ccng2	14	14804322	14812830	cyclin G2 [Source:RGD Symbol;Acc:1305002]	15.145104	16.918717	17.041951	20.39356	17.589093	17.557107	18.930249	16.801498
ENSRNOG00000002091.7	168.08831	0.406862592	0.164909632	-2.467185127	0.013617993	0.038841376	Gtf3c3	9	55883721	55942967	general transcription factor IIIC subunit 3 [Source:RGD Symbol;Acc:1309185]	4.271073	3.310221	4.378825	5.718945	6.678616	6.095401	7.185044	6.28754
ENSRNOG00000002092.6	238.5288349	0.386806145	0.153730727	-2.516127734	0.011865217	0.034697899	Hunk	11	29640775	29757526	hormonally upregulated Neu-associated kinase [Source:RGD Symbol;Acc:1565091]	5.038482	3.19968	5.131001	4.579623	5.651949	6.886776	6.151068	7.545178
ENSRNOG00000002093.5	143.9113392	1.008242019	0.206729459	-4.87710859	1.08E-06	1.17E-05	Tgfbr3	14	2489397	2663341	transforming growth factor beta receptor 3 [Source:RGD Symbol;Acc:61821]	2.767388	1.419029	3.499375	1.971144	5.599042	5.301576	5.359252	5.438972
ENSRNOG00000002094.7	720.2342994	-0.121972969	0.110440415	1.104423307	0.269409555	0.407312532	Atg3	11	55624917	55653224	autophagy related 3 [Source:RGD Symbol;Acc:708464]	52.574445	62.308337	63.804995	60.084379	60.484477	55.48681	67.340222	64.358412
ENSRNOG00000002097.6	1187.796306	-0.072104082	0.111938251	0.644141577	0.519483631	0.652174387	Rasl11b	14	34014509	34019152	RAS-like family 11 member B [Source:RGD Symbol;Acc:1303099]	75.063219	80.234525	65.19445	66.616211	75.455365	91.499046	66.699095	75.286943
ENSRNOG00000002100.7	1686.47196	0.171418715	0.079346324	-2.160386356	0.030742773	0.074964032	LOC108348180	14	31168293	31195729	signal recognition particle subunit SRP72-like [Source:RGD Symbol;Acc:11405956]	48.345912	42.756903	47.708348	52.450211	62.901549	56.472306	60.774801	62.294265
ENSRNOG00000002101.7	614.6452276	-0.043238375	0.108555506	0.398306599	0.690404197	0.791732857	Paics	14	31173541	31232635	phosphoribosylaminoimidazole carboxylase and phosphoribosylaminoimidazolesuccinocarboxamide synthase [Source:RGD Symbol;Acc:620066]	26.796971	32.530291	28.487485	30.820176	36.00368	34.090014	30.337211	29.945956
ENSRNOG00000002104.9	446.6891051	0.243839399	0.123587711	-1.973006831	0.048494784	0.107961205	Scaf4	11	29465106	29521153	SR-related CTD-associated factor 4 [Source:RGD Symbol;Acc:727896]	9.460804	7.287913	9.885592	10.777772	12.720903	11.875108	10.916451	14.258956
ENSRNOG00000002105.7	103.9847276	0.006676628	0.175114244	-0.038127269	0.96958621	0.981537129	Cdc7	14	2804661	2824778	cell division cycle 7 [Source:RGD Symbol;Acc:1308351]	3.509033	3.763216	4.165153	3.574933	5.01457	4.381254	3.969197	3.701216
ENSRNOG00000002106.8	1779.331769	0.251285535	0.106872846	-2.351257073	0.018710102	0.050139883	Usp46	14	34150004	34219227	ubiquitin specific peptidase 46 [Source:RGD Symbol;Acc:1564808]	33.134069	39.082896	33.782277	44.612446	55.579137	52.092706	46.871624	48.183536
ENSRNOG00000002110.6	7.532906573	1.130497854	0.714480159	-1.582266267	0.113588798	0.212299725	Fam114a1l1	9	111656366	111659557	family with sequence similarity 114, member A1-like 1 [Source:RGD Symbol;Acc:1309701]	0.106834	0.298858	0	0.21476	0.291499	0.678087	0.225484	0.421036
ENSRNOG00000002112.7	642.3667042	0.350792158	0.093553335	-3.749648885	0.000177082	0.000996778	Zfp644	14	3105178	3179940	zinc finger protein 644 [Source:RGD Symbol;Acc:1306805]	9.869294	10.136449	9.593121	11.407933	15.670073	14.500627	13.966349	14.938048
ENSRNOG00000002115.7	1957.985762	-0.613903166	0.127282637	4.823149328	1.41E-06	1.47E-05	Sod1	11	29456558	29462249	superoxide dismutase 1 [Source:RGD Symbol;Acc:3731]	370.792248	519.119619	397.801326	470.952386	275.099754	351.697614	331.125065	341.806677
ENSRNOG00000002117.4	0.127442431	0.608626677	3.533811541	-0.172229523	0.863257089		Barhl2	14	3340465	3345353	BarH-like homeobox 2 [Source:RGD Symbol;Acc:620726]	0	0	0	0	0.07855	0	0	0
ENSRNOG00000002120.8	8.023456235	1.093217415	0.618646719	-1.767110987	0.077209643	0.156640756	Spata18	14	34531061	34558687	spermatogenesis associated 18 [Source:RGD Symbol;Acc:735208]	0.154175	0.163669	0.302558	0.233663	0.667371	0.648533	0.511561	0.227817
ENSRNOG00000002121.5	689.512115	0.085494892	0.112357219	-0.76092033	0.446704655	0.587384316	Lrrc8d	14	4029473	4135877	leucine rich repeat containing 8 VRAC subunit D [Source:RGD Symbol;Acc:1309601]	22.228421	14.604286	18.500584	19.442013	22.714571	24.841695	19.660562	21.833969
ENSRNOG00000002125.6	3814.99465	-0.147302966	0.118194355	1.246277505	0.212662533	0.341901559	Ccni	14	14879717	14902510	cyclin I [Source:RGD Symbol;Acc:1309209]	151.197761	200.521686	144.636452	178.333529	172.877163	165.935372	189.296788	160.930358
ENSRNOG00000002126.8	1029.145699	0.812966306	0.103657518	-7.84281083	4.41E-15	2.51E-13	Ncam2	11	20104925	20591984	neural cell adhesion molecule 2 [Source:RGD Symbol;Acc:1303131]	11.640759	11.042269	12.3642	11.63452	26.162648	19.616411	20.91013	25.895448
ENSRNOG00000002128.4	279.3631176	0.512450767	0.124954283	-4.101106048	4.11E-05	0.000281155	Ppat	14	31216165	31250144	phosphoribosyl pyrophosphate amidotransferase [Source:RGD Symbol;Acc:620237]	6.893942	7.89249	6.812399	6.509596	11.64059	12.104621	11.204097	10.503716
ENSRNOG00000002129.8	328.7332303	1.410331197	0.134107273	-10.51644079	7.26E-26	1.61E-23	Lrrc8b	14	4354508	4416311	leucine rich repeat containing 8 VRAC subunit B [Source:RGD Symbol;Acc:1563429]	7.448662	5.897916	6.259659	6.909262	23.229176	17.587728	16.546244	22.082665
ENSRNOG00000002134.9	0	0					Gbp6	14	4663614	4678985	guanylate binding protein family member 6 [Source:RGD Symbol;Acc:1561523]	0	0	0	0	0	0	0	0
ENSRNOG00000002135.6	1034.524346	0.261979639	0.101353627	-2.584807735	0.009743331	0.029530598	Sgcb	14	34563608	34578583	sarcoglycan, beta [Source:RGD Symbol;Acc:1594202]	27.187621	33.410669	32.501142	31.310023	44.901255	39.296024	43.194584	41.348976
ENSRNOG00000002137.6	213.0465247	-0.18248227	0.136318628	1.338645148	0.180686221	0.302539016	Aasdh	14	31255310	31281796	aminoadipate-semialdehyde dehydrogenase [Source:RGD Symbol;Acc:1311135]	5.194428	6.028109	6.805883	6.648268	6.349353	6.199126	6.196068	5.797275
ENSRNOG00000002139.9	934.668879	0.73774229	0.116951229	-6.308119185	2.82E-10	6.59E-09	Cracd	14	31284184	31522431	capping protein inhibiting regulator of actin dynamics [Source:RGD Symbol;Acc:1311575]	7.266956	6.036068	8.709449	6.839844	13.864443	12.176947	12.269115	15.827659
ENSRNOG00000002141.8	1661.182038	-0.015913496	0.106087965	0.15000284	0.880762374	0.928782961	Cd200	11	55410196	55501648	Cd200 molecule [Source:RGD Symbol;Acc:3104]	76.850544	82.390272	67.766061	94.824445	83.864478	93.149881	91.084229	90.890649
ENSRNOG00000002142.7	1485.77768	0.054931028	0.080360621	-0.683556533	0.49425524	0.628969055	Cds1	14	7820351	7882681	CDP-diacylglycerol synthase 1 [Source:RGD Symbol;Acc:621185]	41.53656	39.711445	35.535118	41.689656	47.483726	47.087492	46.346879	44.745097
ENSRNOG00000002144.7	868.6873247	0.001588474	0.080213473	-0.019803077	0.984200463	0.990376944	Exoc1	14	31611547	31659914	exocyst complex component 1 [Source:RGD Symbol;Acc:1304939]	26.706934	26.069532	25.886032	26.771576	29.53515	31.6354	28.339959	29.570323
ENSRNOG00000002145.8	27.91331821	-0.264681576	0.321916928	0.822204591	0.410960467	0.552238872	Tmprss7	11	55128998	55164882	transmembrane serine protease 7 [Source:RGD Symbol;Acc:1304655]	1.034298	1.509227	1.28817	1.043035	1.480585	1.034162	0.956151	1.172269
ENSRNOG00000002146.6	375.5043975	0.224083832	0.11322973	-1.97901939	0.047813823	0.106823619	Pkd2	14	5237135	5280825	polycystin 2, transient receptor potential cation channel [Source:RGD Symbol;Acc:1559992]	6.57761	6.737969	7.788719	6.684627	10.381677	9.338035	8.044399	8.919665
ENSRNOG00000002149.4	3.786417734	1.221139075	1.027997514	-1.187881351	0.234880158		Nkx6-1	14	7969756	7976681	NK6 homeobox 1 [Source:RGD Symbol;Acc:69318]	0.191364	0	0.115261	0	0.375656	0.160436	0.178246	0.061289
ENSRNOG00000002152.8	1070.068821	0.198452828	0.098390372	-2.016994376	0.0436961	0.099877788	Dcun1d4	14	34652723	34733207	defective in cullin neddylation 1 domain containing 4 [Source:RGD Symbol;Acc:1310422]	23.882103	25.090504	23.475207	30.386916	33.562708	34.057245	33.469892	31.996431
ENSRNOG00000002153.7	56.88727176	0.405403412	0.254051657	-1.595751892	0.110544198	0.20765645	Cep135	14	31531482	31595772	centrosomal protein 135 [Source:RGD Symbol;Acc:1310726]	0.761787	1.152558	1.418874	0.891531	1.932738	1.704381	1.284796	1.441397
ENSRNOG00000002154.8	36.78886935	-0.442043025	0.357453631	1.236644381	0.216219136	0.346233256	Mepe	14	5420635	5432183	matrix extracellular phosphoglycoprotein [Source:RGD Symbol;Acc:71036]	2.117237	3.55382	1.305625	4.160217	1.709133	3.13791	2.142958	2.301486
ENSRNOG00000002158.4	32.92750922	0.009386884	0.336210764	-0.027919641	0.977726243	0.985979688	Ibsp	14	5439829	5452693	integrin-binding sialoprotein [Source:RGD Symbol;Acc:2855]	1.054796	1.917223	1.516926	2.517088	2.105282	1.777537	1.389318	2.736189
ENSRNOG00000002159.7	100.6085951	-0.045892545	0.184120906	0.249252222	0.803165686	0.87600996	Gpat3	14	8714373	8766490	glycerol-3-phosphate acyltransferase 3 [Source:RGD Symbol;Acc:1565703]	3.314782	3.476966	3.858884	3.708096	3.530206	4.082933	4.687511	3.35014
ENSRNOG00000002161.7	31.21498496	0.586941395	0.344430043	-1.704094654	0.088363405	0.174398283	Tlr6	14	43362164	43375685	toll-like receptor 6 [Source:RGD Symbol;Acc:1303030]	0.513301	0.543182	1.269979	0.861269	1.805785	1.249601	1.162679	1.115424
ENSRNOG00000002163.7	351.1645221	0.299005186	0.106218255	-2.815007506	0.004877609	0.016519645	Klf3	14	43474767	43497209	KLF transcription factor 3 [Source:RGD Symbol;Acc:1593290]	7.108934	5.991115	6.702382	6.630368	9.050829	8.594202	9.067826	9.858113
ENSRNOG00000002164.6	2.434457862	-0.52992575	1.088978784	0.486626331	0.62652316		Nmu	14	31844728	31872192	neuromedin U [Source:RGD Symbol;Acc:68388]	0.474227	0.121479	0.551936	0.73327	0.34118	0.459448	0	0.611512
ENSRNOG00000002165.8	13.54858618	-0.429621974	0.449714924	0.955320694	0.339415545	0.483612786	Abraxas1	14	8796266	8810622	abraxas 1, BRCA1 A complex subunit [Source:RGD Symbol;Acc:1305287]	1.338974	0.92969	1.627984	1.326637	0.711623	1.103881	1.365974	1.121482
ENSRNOG00000002167.8	5.40948322	0.692619452	0.786955912	-0.880124847	0.37879168		Dmp1	14	5528431	5539323	dentin matrix acidic phosphoprotein 1 [Source:RGD Symbol;Acc:2508]	0.318248	0.066754	0.165871	0.082693	0.268349	0.119753	0.163432	0.580984
ENSRNOG00000002168.9	1.317196233	2.971170712	1.898802211	-1.564760508	0.117639075		Dspp	14	5565629	5571672	dentin sialophosphoprotein [Source:RGD Symbol;Acc:2525]	0	0	0.038535	0	0	0.110394	0	0.378224
ENSRNOG00000002169.5	3.963706093	0.429372478	0.826827834	-0.519300948	0.603550892		Pdcl2	14	31874578	31895272	phosducin-like 2 [Source:RGD Symbol;Acc:1559712]	0.391994	1.135873	0.356007	0.37857	1.092748	0.990277	0.577369	0.980937
ENSRNOG00000002171.10	95.73746296	0.393095325	0.213215778	-1.843650259	0.065234127	0.137317504	Phldb2	11	54859135	55078467	pleckstrin homology-like domain, family B, member 2 [Source:RGD Symbol;Acc:1591402]	1.61649	1.27104	1.747656	1.421138	2.797632	1.486461	2.543988	2.12026
ENSRNOG00000002174.8	5.417319971	-1.141606993	0.749011296	1.524151904	0.127470769		Cwh43	14	34754289	34800814	cell wall biogenesis 43 C-terminal homolog [Source:RGD Symbol;Acc:1310958]	0.090152	0.434978	0.38141	0.328649	0.149783	0.17906	0.093562	0.218193
ENSRNOG00000002175.7	486.1766602	0.863097679	0.135772433	-6.356943471	2.06E-10	4.92E-09	Clock	14	31908566	31990400	clock circadian regulator [Source:RGD Symbol;Acc:620271]	4.483996	4.131054	4.841489	5.448118	11.094444	7.917304	8.260105	11.494686
ENSRNOG00000002176.7	212.2495411	0.330148126	0.131873626	-2.503518984	0.012296508	0.035741753	Nectin3	11	54364487	54462519	nectin cell adhesion molecule 3 [Source:RGD Symbol;Acc:1309516]	7.838518	8.377721	7.438116	6.856836	10.797502	10.894624	10.458509	11.283942
ENSRNOG00000002177.7	159.8082925	0.07378127	0.169734323	-0.434686802	0.66378978	0.770008929	Gnpda2	14	38520705	38538713	glucosamine-6-phosphate deaminase 2 [Source:RGD Symbol;Acc:1305521]	9.511756	10.980374	9.292915	12.096491	14.357083	10.369937	14.303812	10.835971
ENSRNOG00000002178.6	229.1245921	-0.619706712	0.140302844	4.416921942	1.00E-05	8.19E-05	Mrps18c	14	8791330	8818516	mitochondrial ribosomal protein S18C [Source:RGD Symbol;Acc:1307997]	39.941702	47.873775	42.465957	46.059151	31.717248	31.976223	36.953236	29.103761
ENSRNOG00000002180.9	376.1777984	0.113935793	0.107443241	-1.06042774	0.288950048	0.429999027	Tbc1d1	14	43935636	44136499	TBC1 domain family member 1 [Source:RGD Symbol;Acc:1304562]	6.889884	6.733807	6.761596	7.303101	9.239879	8.565666	8.552429	7.469756
ENSRNOG00000002181.8	134.692097	-0.004509685	0.162804887	0.027699933	0.977901477	0.986018823	Helq	14	8818592	8862960	helicase, POLQ-like [Source:RGD Symbol;Acc:1560216]	3.691202	4.072631	3.297797	3.894042	3.761552	4.423558	4.691633	3.955732
ENSRNOG00000002182.8	2144.174863	0.175690114	0.068973945	-2.547195372	0.010859262	0.032315751	Septin11	14	14844580	14990853	septin 11 [Source:RGD Symbol;Acc:1307405]	71.291815	65.782244	70.843729	73.631413	93.859344	87.297553	83.645632	93.760658
ENSRNOG00000002185.7	208.5422097	-0.103572168	0.136282945	0.759978937	0.447267175	0.587803165	Pgm2	14	44164425	44199967	phosphoglucomutase 2 [Source:RGD Symbol;Acc:1306061]	5.651188	4.703681	4.91418	6.553904	6.019198	5.848674	5.544456	5.427129
ENSRNOG00000002186.5	1042.189821	-0.325083501	0.106354083	3.056615149	0.002238515	0.008564778	Nudt9	14	5675382	5693142	nudix hydrolase 9 [Source:RGD Symbol;Acc:1359522]	89.691907	97.948824	81.494871	88.436884	71.419867	91.640607	76.094728	83.114177
ENSRNOG00000002187.7	1.083872598	1.691804489	1.744165094	-0.969979559	0.332056681		Ropn1	11	66097856	66127148	rhophilin associated tail protein 1 [Source:RGD Symbol;Acc:1310675]	0	0.125191	0.150927	0	0	0.435331	0.447931	0.14453
ENSRNOG00000002188.8	41.29920143	-0.292281936	0.265453955	1.101064536	0.27086857	0.408791521	Hpse	14	8896593	8937010	heparanase [Source:RGD Symbol;Acc:61969]	1.764153	1.231368	1.269854	1.743742	1.560368	1.193979	1.527906	1.228018
ENSRNOG00000002191.6	111.8659707	-0.444368522	0.186128066	2.387434267	0.016966437	0.046434522	LOC498368	14	44387393	44478041	similar to RIKEN cDNA 0610040J01 [Source:RGD Symbol;Acc:1561612]	7.284611	5.821183	9.849824	7.346118	5.715707	6.599239	6.620396	6.020889
ENSRNOG00000002192.7	119.0889273	0.195333748	0.214883848	-0.909020151	0.363339489	0.507299557	Rell1	14	44303009	44378500	RELT-like 1 [Source:RGD Symbol;Acc:1307468]	4.149459	4.685127	4.230339	3.087474	3.387225	5.222848	5.835502	6.417504
ENSRNOG00000002194.5	851.4615463	-0.137767138	0.097658907	1.410697108	0.158333944	0.274327839	Coq2	14	8941461	8960891	coenzyme Q2, polyprenyltransferase [Source:RGD Symbol;Acc:1306722]	55.602781	55.949781	56.838556	47.982545	58.616121	55.856039	57.561952	50.008249
ENSRNOG00000002196.8	1062.146535	-0.028058452	0.108331053	0.259006551	0.795630186	0.871275329	Ociad2	14	34873820	34889265	OCIA domain containing 2 [Source:RGD Symbol;Acc:2319541]	100.708424	101.990645	75.236884	99.556879	109.273047	110.97448	97.060885	101.017327
ENSRNOG00000002199.7	333.7754057	0.012687329	0.119135002	-0.106495397	0.915189307	0.948863967	Tmem165	14	31993493	32018717	transmembrane protein 165 [Source:RGD Symbol;Acc:1306983]	20.799499	22.525713	18.870125	21.805903	22.695696	26.258504	21.663138	25.214052
ENSRNOG00000002200.4	19.27702924	-1.173495337	0.522669978	2.245193691	0.024755701	0.062746564	LOC100363472	14	8984410	8986166	nuclear receptor-binding factor 2-like [Source:RGD Symbol;Acc:2322973]	0.732492	3.451983	1.344386	1.135232	0.696877	0.731925	1.449573	0.462063
ENSRNOG00000002202.7	88.90044314	0.432682004	0.265784522	-1.627942816	0.103537012	0.197366148	Sowahb	14	15029395	15031698	sosondowah ankyrin repeat domain family member B [Source:RGD Symbol;Acc:1311994]	4.508887	2.441527	2.506084	4.381596	6.397367	3.067121	4.643705	6.825838
ENSRNOG00000002203.6	190.2573415	0.347935076	0.150069399	-2.318494501	0.020422461	0.053644681	Lin54	14	9130336	9187790	lin-54 DREAM MuvB core complex component [Source:RGD Symbol;Acc:1311361]	4.008296	4.358123	3.730814	5.282881	6.585822	6.928929	5.310659	6.22129
ENSRNOG00000002204.9	13.61686514	0.372152526	0.524922936	-0.708966022	0.478345563	0.615277194	Ccdc158	14	15411163	15468581	coiled-coil domain containing 158 [Source:RGD Symbol;Acc:1308523]	0.200732	0.367927	0.754952	0.173007	0.478734	0.54221	0.782853	0.372367
ENSRNOG00000002205.7	3861.458537	-0.197990751	0.104729838	1.890490388	0.058692405	0.126078623	Ociad1	14	34897847	34915286	OCIA domain containing 1 [Source:RGD Symbol;Acc:1359549]	427.40921	456.379107	328.175202	446.908827	412.054812	425.839586	401.524158	393.904176
ENSRNOG00000002207.7	205.718883	0.099693367	0.130582399	-0.763451796	0.445194	0.586137697	Guf1	14	38537953	38557331	GTP binding elongation factor GUF1 [Source:RGD Symbol;Acc:1310774]	3.440427	3.627013	3.255622	3.737301	3.961502	4.465921	4.240974	4.347757
ENSRNOG00000002208.7	123.0724423	0.132122292	0.194612602	-0.678898955	0.497201888	0.631264644	Shroom3	14	15099423	15396915	shroom family member 3 [Source:RGD Symbol;Acc:1310470]	2.26438	1.764671	1.474683	1.174945	1.832517	2.250405	1.999791	2.167523
ENSRNOG00000002210.7	571.0788733	-0.409325766	0.103409655	3.958293513	7.55E-05	0.000475869	Hsd17b11	14	5711964	5743161	hydroxysteroid (17-beta) dehydrogenase 11 [Source:RGD Symbol;Acc:1303235]	45.893989	45.579825	41.862671	42.611468	40.151304	36.409451	40.024636	32.975852
ENSRNOG00000002212.7	63.876043	-0.589397656	0.300998962	1.9581385	0.050213763	0.110984642	Hsd17b13	14	5752132	5768166	hydroxysteroid (17-beta) dehydrogenase 13 [Source:RGD Symbol;Acc:1359553]	7.714857	8.607279	3.536252	8.623594	4.79981	4.167344	7.9732	4.386456
ENSRNOG00000002214.8	827.7030563	0.020643943	0.083473184	-0.247312275	0.80466656	0.877051359	Klhl8	14	5807907	5853294	kelch-like family member 8 [Source:RGD Symbol;Acc:1304685]	26.111026	26.715616	26.368521	28.475403	31.277994	32.30266	28.976378	30.745146
ENSRNOG00000002215.8	220.2074332	0.186746405	0.149649737	-1.247889962	0.212071357	0.341292748	Mylk	11	65783008	66030261	myosin light chain kinase [Source:RGD Symbol;Acc:1310915]	2.667646	1.970306	3.041075	2.589784	3.429575	3.285877	3.64387	2.752422
ENSRNOG00000002216.9	271.7922577	-0.129167494	0.128914418	1.001963134	0.316361398	0.459829463	Srd5a3	14	32046408	32060747	steroid 5 alpha-reductase 3 [Source:RGD Symbol;Acc:1308828]	22.71163	17.113735	17.420521	20.982389	18.691734	22.527434	20.34223	18.76769
ENSRNOG00000002217.7	21.71309881	-0.648430518	0.390595528	1.660107376	0.096892853	0.187473147	Plac8	14	9063048	9074264	placenta associated 8 [Source:RGD Symbol;Acc:1308102]	7.065719	5.807791	5.048851	9.636895	5.24397	3.046053	3.9566	7.539361
ENSRNOG00000002218.6	64.72982825	-0.100984961	0.207011866	0.487822091	0.625675863	0.740470273	Stbd1	14	15469582	15477443	starch binding domain 1 [Source:RGD Symbol;Acc:1311800]	2.645982	2.804269	2.963025	3.253789	3.201304	2.901776	3.146948	3.004978
ENSRNOG00000002223.4	0	0					AABR07012587.1	2	184004618	184004868		0	0	0	0	0	0	0	0
ENSRNOG00000002224.7	0.464259749	1.190454226	2.542823721	-0.46816231	0.639668523		Yipf7	14	38571066	38599055	Yip1 domain family, member 7 [Source:RGD Symbol;Acc:1310766]	0	0.089692	0	0	0	0.113202	0	0.226782
ENSRNOG00000002225.7	1089.507052	0.531866545	0.093048476	-5.716015621	1.09E-08	1.87E-07	Scarb2	14	15558236	15609813	scavenger receptor class B, member 2 [Source:RGD Symbol;Acc:621882]	46.864338	45.320693	52.883806	49.31029	90.802474	73.675701	71.243058	81.464846
ENSRNOG00000002227.4	246.0880483	0.875225397	0.127536182	-6.862565432	6.76E-12	2.18E-10	Kit	14	32548877	32624652	KIT proto-oncogene receptor tyrosine kinase [Source:RGD Symbol;Acc:620568]	4.929948	3.883505	5.181388	4.348672	10.55183	9.415631	8.550856	9.322158
ENSRNOG00000002229.7	4382.511006	0.575673378	0.210961765	-2.728804333	0.006356441	0.020647719	Adcy5	11	65471612	65618974	adenylate cyclase 5 [Source:RGD Symbol;Acc:71014]	62.040504	46.733766	86.63548	56.571593	111.950896	93.51617	92.606474	124.486121
ENSRNOG00000002232.7	77.04324194	0.841924596	0.216285471	-3.892654422	9.92E-05	0.000602211	Aff1	14	5863961	6024729	ALF transcription elongation factor 1 [Source:RGD Symbol;Acc:1307940]	0.730268	0.937308	1.146025	0.994706	2.264987	2.101866	1.831129	1.541254
ENSRNOG00000002238.8	479.2657679	-0.217269067	0.120850645	1.797831251	0.072203753	0.148697144	Sema5b	11	65102031	65225311	semaphorin 5B [Source:RGD Symbol;Acc:1308914]	13.496257	9.607499	10.620627	10.822135	10.015682	10.589669	9.701898	12.732266
ENSRNOG00000002240.6	934.0309752	-0.116508625	0.082082069	1.419416276	0.15577769	0.271101193	Slc49a4	11	64995679	65068926	solute carrier family 49 member 4 [Source:RGD Symbol;Acc:1310939]	41.916537	37.705536	37.23068	38.173282	41.131094	43.563516	37.509092	39.034019
ENSRNOG00000002241.8	90.99861714	-0.12892972	0.181012628	0.712269202	0.476298092	0.613664602	Hspbap1	11	64940091	64994756	HSPB1 associated protein 1 [Source:RGD Symbol;Acc:620870]	6.695278	5.715811	7.728932	7.125605	6.64097	7.656941	6.766059	6.956094
ENSRNOG00000002244.6	750.0062627	0.299435004	0.130995345	-2.285844622	0.02226335	0.057457012	Pdgfra	14	33005839	33054335	platelet derived growth factor receptor alpha [Source:RGD Symbol;Acc:3284]	9.995136	8.211596	12.498716	10.417087	17.168734	11.679567	14.374079	13.722592
ENSRNOG00000002246.6	2193.441067	0.103440714	0.090184668	-1.146987803	0.251386662	0.38706798	Slc30a9	14	40816290	40870929	solute carrier family 30 member 9 [Source:RGD Symbol;Acc:1593180]	68.713247	76.251394	77.194995	88.530866	99.668502	95.965445	90.054088	91.224922
ENSRNOG00000002247.6	144.9193886	-0.329748252	0.154020981	2.140930731	0.032279625	0.078079313	Nup54	14	15617679	15636028	nucleoporin 54 [Source:RGD Symbol;Acc:619926]	7.43001	6.727277	7.874299	9.055293	7.373718	6.395754	7.398001	6.638687
ENSRNOG00000002248.9	507.8455573	0.677977171	0.116011296	-5.844061676	5.09E-09	9.37E-08	Fryl	14	34956620	35190222	FRY like transcription coactivator [Source:RGD Symbol;Acc:1311309]	3.427129	3.290878	4.288269	3.280111	7.305274	5.875236	6.428502	6.156747
ENSRNOG00000002251.9	1184.068954	0.024629743	0.112039279	-0.219831319	0.826002527	0.892566833	Sec31a	14	9214349	9269273	SEC31 homolog A, COPII coat complex component [Source:RGD Symbol;Acc:620233]	35.100509	22.626273	24.530599	25.685113	31.23936	29.083992	31.040122	31.837427
ENSRNOG00000002253.4	47.47323398	-0.377326669	0.246123552	1.533078268	0.125256572	0.229507383	Wdr5b	11	64710355	64712807	WD repeat domain 5B [Source:RGD Symbol;Acc:1308567]	2.238946	2.093002	2.990473	2.285177	2.046313	2.386836	1.845783	2.037991
ENSRNOG00000002254.7	1025.220722	0.719996135	0.117922098	-6.105693073	1.02E-09	2.16E-08	Tmem33	14	40885712	40910715	transmembrane protein 33 [Source:RGD Symbol;Acc:708371]	24.999157	26.73763	33.092815	34.007766	56.024491	47.575962	57.008997	59.7577
ENSRNOG00000002255.9	779.0076898	-0.220101327	0.106526023	2.066174263	0.038812028	0.090825298	Fam162a	11	64680323	64711239	family with sequence similarity 162, member A [Source:RGD Symbol;Acc:1590883]	215.587355	233.33425	186.529042	202.178665	208.809869	198.318594	217.660467	187.86166
ENSRNOG00000002256.7	117.3826139	0.0531851	0.200285931	-0.265545863	0.790588984	0.86746347	Art3	14	15637237	15665407	ADP-ribosyltransferase 3 [Source:RGD Symbol;Acc:628833]	6.068497	10.371144	9.494051	7.845647	10.643645	9.582234	11.082769	8.483542
ENSRNOG00000002258.8	769.7657829	0.005440292	0.105055011	-0.051785171	0.958699871	0.975847239	Tmem150c	14	9508515	9525298	transmembrane protein 150C [Source:RGD Symbol;Acc:1306105]	33.235012	27.081404	24.350382	32.619015	34.197508	34.769729	29.77683	33.845636
ENSRNOG00000002262.4	1183.057538	0.020236763	0.079569433	-0.254328349	0.799241901	0.873189238	Enoph1	14	9531339	9569273	enolase-phosphatase 1 [Source:RGD Symbol;Acc:1309016]	72.187456	70.352695	67.367759	74.706598	84.971892	82.529464	73.468168	84.835905
ENSRNOG00000002265.8	9.155049262	1.761295044	0.602565925	-2.922991443	0.00346686	0.012401254	Casr	11	64235251	64304811	calcium-sensing receptor [Source:RGD Symbol;Acc:2277]	0.100351	0.148216	0.081812	0.054517	0.46085	0.21797	0.398482	0.433675
ENSRNOG00000002266.5	2.136393036	-0.588431949	1.084083765	0.542791958	0.587273051		Gsx2	14	33124381	33126105	GS homeobox 2 [Source:RGD Symbol;Acc:1308047]	0.273359	0.265994	0.546323	0.150771	0.1312	0.331517	0.251021	0.210728
ENSRNOG00000002267.8	105.8782854	-0.467368576	0.20732986	2.25422704	0.024181889	0.061475413	Chic2	14	33157537	33191895	cysteine-rich hydrophobic domain 2 [Source:RGD Symbol;Acc:1309278]	14.261365	18.062196	11.337644	16.449377	15.309138	12.707599	12.329336	9.222194
ENSRNOG00000002270.8	1617.784482	0.240591086	0.090166194	-2.668306994	0.007623457	0.024062519	Hnrnpdl	14	9557425	9562506	heterogeneous nuclear ribonucleoprotein D-like [Source:RGD Symbol;Acc:1309950]	87.807309	102.434746	96.336726	105.858186	140.199283	128.7703	128.994314	126.014975
ENSRNOG00000002271.7	423.6841887	0.276730156	0.105357398	-2.626584942	0.008624646	0.026712934	Slain2	14	35236041	35304678	SLAIN motif family, member 2 [Source:RGD Symbol;Acc:1311593]	8.16696	8.268362	8.841931	9.123244	13.492052	11.233961	11.177264	11.176258
ENSRNOG00000002272.6	346.0762212	-0.104661865	0.12248264	0.854503667	0.392825978	0.535992026	Lnx1	14	33514436	33617086	ligand of numb-protein X 1 [Source:RGD Symbol;Acc:1308159]	14.261513	13.836992	13.364854	16.204487	13.376308	15.876769	16.822972	14.257472
ENSRNOG00000002273.7	151.2011292	-0.359501033	0.161635053	2.224152661	0.026138175	0.065644912	Naaa	14	15777306	15796410	N-acylethanolamine acid amidase [Source:RGD Symbol;Acc:1307267]	11.448051	10.1523	9.09633	10.442805	8.445889	9.132398	10.875557	7.631276
ENSRNOG00000002275.8	642.2021446	0.296833437	0.086403933	-3.435415787	0.000591645	0.00278393	Fip1l1	14	33617720	33675708	factor interacting with PAPOLA and CPSF1 [Source:RGD Symbol;Acc:1309336]	32.608713	29.56074	30.316698	29.558632	44.957933	43.348815	40.69161	40.139597
ENSRNOG00000002276.8	234.5973249	0.805250789	0.137213115	-5.868613886	4.39E-09	8.21E-08	Phf6	X	132656672	132699127	PHD finger protein 6 [Source:RGD Symbol;Acc:2323526]	4.102679	4.103726	5.13897	5.612306	9.384542	8.710594	9.275861	9.87275
ENSRNOG00000002278.8	183.8100247	-0.007378433	0.151896016	0.048575554	0.961257552	0.976495975	Tec	14	35352829	35461557	tec protein tyrosine kinase [Source:RGD Symbol;Acc:620973]	6.960207	6.996143	7.968406	7.462041	10.05475	7.353649	8.754635	6.851784
ENSRNOG00000002285.8	71.28042755	0.283475686	0.229919938	-1.232932163	0.217601075	0.347691621	Pabir2	X	132989124	133015580	PABIR family member 2 [Source:RGD Symbol;Acc:1560129]	1.727139	1.413098	2.147971	1.598135	2.754412	2.963962	1.66183	2.080837
ENSRNOG00000002289.7	2.174996223	-0.575114526	1.141861781	0.503663872	0.6144976		Ildr1	11	64008566	64118760	immunoglobulin-like domain containing receptor 1 [Source:RGD Symbol;Acc:1307792]	0.159976	0.123313	0.098091	0.052107	0.120287	0.04518	0	0.156108
ENSRNOG00000002291.9	23.88267409	1.034309619	0.398548524	-2.595191193	0.009453831	0.02886213	Brwd3	X	73774340	73861622	bromodomain and WD repeat domain containing 3 [Source:RGD Symbol;Acc:1559445]	0.160556	0.451753	0.308837	0.219066	0.514433	0.608244	0.602575	0.967666
ENSRNOG00000002292.9	1945.936409	0.174215293	0.075055585	-2.321150304	0.020278733	0.053422469	Hnrnpd	14	9615479	9633786	heterogeneous nuclear ribonucleoprotein D [Source:RGD Symbol;Acc:620365]	141.315878	136.126326	125.738582	136.291297	173.88329	166.177672	165.319924	181.301294
ENSRNOG00000002294.6	139.8308658	0.715281516	0.186894855	-3.827186772	0.000129616	0.00076318	Snx29	10	3888301	4298655	sorting nexin 29 [Source:RGD Symbol;Acc:1596162]	4.242993	3.315296	5.458679	3.196349	7.456767	8.583755	7.757102	6.157332
ENSRNOG00000002301.7	1314.634631	0.093866817	0.084485677	-1.111038229	0.266551895	0.404175772	Uso1	14	15866638	15932171	USO1 vesicle transport factor [Source:RGD Symbol;Acc:621604]	34.633743	36.802012	31.978621	35.836847	43.336626	40.563017	41.407608	42.641736
ENSRNOG00000002302.7	0.988531806	1.432146593	1.693659412	-0.84559303	0.397779815		Corin	14	35681304	35909503	corin, serine peptidase [Source:RGD Symbol;Acc:727887]	0.033382	0	0	0.033961	0.063816	0.032643	0.066697	0.032552
ENSRNOG00000002303.8	413.6057637	-0.001827759	0.110752627	0.016503076	0.986833048	0.992030449	Kcnj12	10	45696849	45745492	potassium inwardly-rectifying channel, subfamily J, member 12 [Source:RGD Symbol;Acc:621660]	11.325278	8.598234	8.977219	10.371047	10.467047	11.23441	10.322308	12.050634
ENSRNOG00000002304.6	0.137985529	-0.834045844	3.533811541	0.236018767	0.813418107		Tnfrsf13b	10	45801860	45822987	TNF receptor superfamily member 13B [Source:RGD Symbol;Acc:1595998]	0	0	0.173361	0	0	0	0	0
ENSRNOG00000002305.6	869.7962446	-0.033127141	0.086447427	0.383205628	0.701567306	0.800280571	Slc15a2	11	64014182	64043225	solute carrier family 15 member 2 [Source:RGD Symbol;Acc:61972]	25.062507	20.980033	24.351103	23.592834	26.52235	23.910337	27.023048	25.825831
ENSRNOG00000002309.6	26.27689252	-0.700632866	0.336505859	2.082082223	0.03733496	0.088124893	Hlx	13	96280339	96285750	H2.0-like homeobox [Source:RGD Symbol;Acc:1311961]	1.537919	1.317771	1.542922	2.212527	0.840494	1.484763	1.112519	1.104613
ENSRNOG00000002312.7	62.5977277	0.011104277	0.2549656	-0.043552061	0.965261465	0.97894159	Atp10d	14	35912141	36012564	ATPase phospholipid transporting 10D (putative) [Source:RGD Symbol;Acc:1588541]	1.241317	0.727404	1.594718	0.992926	1.297946	1.093892	1.573445	1.154272
ENSRNOG00000002318.7	795.7465538	0.864777974	0.094873418	-9.115071306	7.86E-20	9.09E-18	Limch1	14	41114803	41425191	LIM and calponin homology domains 1 [Source:RGD Symbol;Acc:1305269]	13.21353	13.586674	14.913518	14.523924	31.150247	29.437633	24.791855	30.266329
ENSRNOG00000002319.10	923.2870156	-0.053179731	0.09375425	0.567224749	0.570561495	0.696341305	Tsn	13	29364110	29377599	translin [Source:RGD Symbol;Acc:621107]	29.457201	29.204859	29.91367	35.18758	34.994144	31.230252	35.032655	33.143502
ENSRNOG00000002320.6	478.5277572	-0.2276767	0.122761626	1.854624337	0.06364989	0.134747974	Commd8	14	36049004	36059617	COMM domain containing 8 [Source:RGD Symbol;Acc:1305402]	37.49541	48.909913	40.027815	47.747559	40.473404	45.233042	41.859949	40.825996
ENSRNOG00000002322.6	285.0890269	0.05578334	0.152535389	-0.365707528	0.714583328	0.81065082	RGD1310587	13	96422302	96432068	similar to hypothetical protein FLJ14146 [Source:RGD Symbol;Acc:1310587]	10.320658	7.087409	8.705438	5.999654	9.793774	8.343297	10.114461	9.259935
ENSRNOG00000002323.6	116.8060451	1.007187239	0.230355025	-4.372325896	1.23E-05	9.81E-05	Chmp1b2	X	72860409	72901246	charged multivesicular body protein 1B2 [Source:RGD Symbol;Acc:1566265]	4.572837	10.789841	7.684439	9.637672	17.340439	16.776162	18.615043	22.249411
ENSRNOG00000002327.4	95.63035891	0.469536617	0.184911906	-2.539244914	0.011109202	0.032879509	Gabrb1	14	36080393	36548948	gamma-aminobutyric acid type A receptor subunit beta1 [Source:RGD Symbol;Acc:2649]	5.749422	4.00577	4.078527	4.82802	6.646278	8.326383	6.897709	7.12578
ENSRNOG00000002331.6	20.08153719	-0.226657007	0.385344384	0.588193357	0.556402516	0.683969586	Aldh3a1	10	45892924	45902681	aldehyde dehydrogenase 3 family, member A1 [Source:RGD Symbol;Acc:2088]	1.353669	1.350977	1.312082	0.577263	1.26672	1.13997	0.930881	1.119026
ENSRNOG00000002332.8	0.115122722	0.608626677	3.533811541	-0.172229523	0.863257089		Mospd1	1	69801058	69801794	motile sperm domain containing 1 [Source:RGD Symbol;Acc:1359486]	0	0	0	0	0	0.480731	0	0
ENSRNOG00000002333.6	0	0					Olr947	7	3511569	3512507	olfactory receptor 947 [Source:RGD Symbol;Acc:1334110]	0	0	0	0	0	0	0	0
ENSRNOG00000002336.7	496.3795709	0.98727022	0.115903234	-8.518055855	1.62E-17	1.27E-15	Gabra4	14	36590782	36665844	gamma-aminobutyric acid type A receptor subunit alpha 4 [Source:RGD Symbol;Acc:621670]	18.81454	19.54322	21.632444	22.522743	50.862679	42.227469	39.736092	51.874756
ENSRNOG00000002338.7	285.8253185	1.000371931	0.115124934	-8.689446268	3.64E-18	3.12E-16	Dgke	10	73855583	73877100	diacylglycerol kinase epsilon [Source:RGD Symbol;Acc:1560914]	6.495983	6.701052	6.979912	6.483428	16.101401	15.072279	13.74205	15.333736
ENSRNOG00000002339.7	911.3786057	0.477967478	0.089949794	-5.31371401	1.07E-07	1.48E-06	Mark1	13	96451487	96555173	microtubule affinity regulating kinase 1 [Source:RGD Symbol;Acc:619882]	30.740706	23.874999	26.063086	29.516617	46.587541	41.903985	39.74002	44.470971
ENSRNOG00000002340.7	0	0					LOC100361079	1	86062666	86062953	ribosomal protein L36-like [Source:RGD Symbol;Acc:2320881]	0	0	0	0	0	0	0	0
ENSRNOG00000002341.8	31.28110789	0.976066488	0.308757523	-3.161271922	0.001570818	0.00639971	Trim25	10	73812818	73831257	tripartite motif-containing 25 [Source:RGD Symbol;Acc:1594396]	0.779749	0.712203	0.980735	1.090083	2.47949	1.845831	1.616412	1.949349
ENSRNOG00000002342.7	809.2731414	-0.029818276	0.082870125	0.359819373	0.718982215	0.814170616	Aldh3a2	10	45908524	45949281	aldehyde dehydrogenase 3 family, member A2 [Source:RGD Symbol;Acc:61866]	25.745352	24.336429	22.944656	24.061381	28.093877	26.12545	26.590609	26.499054
ENSRNOG00000002343.8	19205.9747	-0.536653346	0.107946829	4.971460024	6.65E-07	7.59E-06	Uchl1	14	41485031	41495590	ubiquitin C-terminal hydrolase L1 [Source:RGD Symbol;Acc:3928]	3089.398765	2869.580739	2113.738241	2536.862899	1978.782146	2271.875407	1987.832858	2011.048508
ENSRNOG00000002345.7	791.4610497	0.045333458	0.129247981	-0.350747897	0.725777489	0.819170267	Rasgef1b	14	9860247	10379741	RasGEF domain family, member 1B [Source:RGD Symbol;Acc:1562220]	34.409259	32.712031	27.060409	25.368244	29.784116	38.546702	31.088857	39.820423
ENSRNOG00000002346.7	0.252075664	0.092264978	3.452899575	-0.026721014	0.978682252		Tbx22	X	72723617	72774647	T-box transcription factor 22 [Source:RGD Symbol;Acc:1589764]	0	0.018021	0	0	0	0	0.039056	0
ENSRNOG00000002347.8	968.6210701	0.505539503	0.093176477	-5.425612967	5.78E-08	8.42E-07	Rgl1	13	64635246	64904191	ral guanine nucleotide dissociation stimulator,-like 1 [Source:RGD Symbol;Acc:1308947]	19.186679	14.639363	19.207073	19.514436	30.750555	27.589297	27.858356	29.529424
ENSRNOG00000002349.9	607.7510681	0.752430493	0.118747264	-6.336402754	2.35E-10	5.57E-09	Gabra2	14	37097279	37228944	gamma-aminobutyric acid type A receptor subunit alpha 2 [Source:RGD Symbol;Acc:61856]	23.021146	22.310957	28.044925	24.585678	52.91009	38.752266	42.959052	51.464383
ENSRNOG00000002350.6	4.579536436	-0.407074018	0.839194492	0.485077085	0.627621666		Eaf2	11	63960200	64004610	ELL associated factor 2 [Source:RGD Symbol;Acc:628879]	0.365431	0.195397	1.377826	0.488375	0.13806	0.746634	0.62482	0.496694
ENSRNOG00000002352.7	269.5694201	-0.467888504	0.138655223	3.37447443	0.000739568	0.003358609	Tsen15	13	64490218	64505617	tRNA splicing endonuclease subunit 15 [Source:RGD Symbol;Acc:1308584]	32.582049	39.566375	30.619056	36.500678	30.575661	27.641312	30.858358	24.922659
ENSRNOG00000002353.9	876.1867401	0.525890778	0.089379064	-5.883825044	4.01E-09	7.55E-08	Rab3gap2	13	96757460	96829478	RAB3 GTPase activating non-catalytic protein subunit 2 [Source:RGD Symbol;Acc:1311518]	14.332443	14.380555	14.612411	16.723004	26.247351	23.906203	22.228427	25.206094
ENSRNOG00000002358.6	610.6711515	-0.279426998	0.09242291	3.02335207	0.002499912	0.009378726	Scpep1	10	73703278	73732850	serine carboxypeptidase 1 [Source:RGD Symbol;Acc:620067]	35.5164	32.700819	35.943642	33.212077	29.851998	31.949616	33.438644	32.176706
ENSRNOG00000002360.7	257.6342602	0.665672756	0.159309617	-4.178484451	2.93E-05	0.000209789	Gabrg1	14	37396294	37635956	gamma-aminobutyric acid type A receptor subunit gamma 1 [Source:RGD Symbol;Acc:621732]	10.639876	15.945877	14.9238	13.581137	30.899312	22.337231	21.898159	24.307692
ENSRNOG00000002361.5	79.93382038	0.595810218	0.20735733	-2.873350167	0.004061437	0.014190976	Prkg2	14	10559882	10666888	protein kinase cGMP-dependent 2 [Source:RGD Symbol;Acc:3401]	2.506465	2.087538	1.851102	1.889026	4.645553	3.232917	3.140611	3.245041
ENSRNOG00000002364.7	3997.163586	-0.135926455	0.066273359	2.050996904	0.040267248	0.093534159	Rnf112	10	46121148	46126699	ring finger protein 112 [Source:RGD Symbol;Acc:3986]	142.679202	127.553643	146.573671	131.578273	142.024772	140.380136	139.737488	140.052952
ENSRNOG00000002365.8	870.3397671	0.088956283	0.099813688	-0.891223287	0.372809394	0.516480716	Itm2a	X	72486381	72492363	integral membrane protein 2A [Source:RGD Symbol;Acc:1559423]	69.053658	59.478988	69.87326	56.669747	86.563915	78.582129	72.39377	68.436047
ENSRNOG00000002368.8	779.9309419	0.128281463	0.083030565	-1.544990844	0.122348478	0.225034642	Iars2	13	96831484	96865501	isoleucyl-tRNA synthetase 2, mitochondrial [Source:RGD Symbol;Acc:1311857]	22.216754	18.814223	20.413844	20.520255	24.604611	25.930386	23.875263	26.423855
ENSRNOG00000002369.7	895.2223119	0.480189043	0.114803286	-4.182711646	2.88E-05	0.000206231	Rgs8	13	65804797	65846807	regulator of G-protein signaling 8 [Source:RGD Symbol;Acc:3571]	19.803	19.60019	24.652928	21.674602	37.595687	33.966702	26.48433	37.036827
ENSRNOG00000002372.9	1.605563713	0.108745023	1.368657073	-0.079453813	0.936671667		Sgcd	10	31280511	31724840	sarcoglycan, delta [Source:RGD Symbol;Acc:1306638]	0.313785	0.261068	0	0.310362	0.237376	0.194964	0	0.585863
ENSRNOG00000002373.9	732.1740001	0.428606652	0.097281329	-4.405846988	1.05E-05	8.56E-05	Akap1	10	73621883	73653896	A-kinase anchoring protein 1 [Source:RGD Symbol;Acc:620826]	20.318148	16.836202	21.46473	20.314141	31.220546	32.652861	25.981607	29.797172
ENSRNOG00000002376.9	1611.189554	0.309812026	0.087508676	-3.540357827	0.000399585	0.001988754	Clasp1	13	29493596	29715146	cytoplasmic linker associated protein 1 [Source:RGD Symbol;Acc:1310970]	22.185047	16.339863	20.326412	20.04413	27.955325	27.125914	25.277722	29.581655
ENSRNOG00000002378.8	854.9243692	-0.011033859	0.110310298	0.10002565	0.920323962	0.951798159	Bpnt1	13	96868580	96893503	3'(2'), 5'-bisphosphate nucleotidase 1 [Source:RGD Symbol;Acc:621833]	44.91475	54.015141	39.834001	49.510938	54.516585	53.439698	50.141563	53.461455
ENSRNOG00000002379.8	0.116086097	-0.834045844	3.533811541	0.236018767	0.813418107		Plac1	X	132821347	132985668	placenta enriched 1 [Source:RGD Symbol;Acc:1563777]	0	0.122806	0	0	0	0	0	0
ENSRNOG00000002381.5	47.62272795	0.913769931	0.260247577	-3.511156346	0.000446162	0.002183972	Bmp3	14	10712489	10737153	bone morphogenetic protein 3 [Source:RGD Symbol;Acc:2212]	1.677717	1.458707	1.32275	2.085576	3.332461	2.778352	3.728143	4.005086
ENSRNOG00000002385.8	58.95952011	0.498617529	0.268554418	-1.856672228	0.063357801	0.134286952	Prg4	13	62487257	62504119	proteoglycan 4 [Source:RGD Symbol;Acc:1308976]	1.508979	0.633435	1.290105	1.7186	2.4114	1.648717	1.808949	2.269636
ENSRNOG00000002387.6	426.5185289	0.010601454	0.116308045	-0.091149789	0.927373572	0.95601091	Tceal1	X	100058132	100060551	transcription elongation factor A like 1 [Source:RGD Symbol;Acc:1549724]	32.916836	38.94933	31.542735	36.126184	42.615786	42.641689	37.03925	37.033787
ENSRNOG00000002388.5	1140.516486	0.078917007	0.083083371	-0.94985321	0.342186844	0.486128989	Trim41	10	33175213	33186694	tripartite motif-containing 41 [Source:RGD Symbol;Acc:1308885]	33.904715	27.299383	30.368222	29.510087	36.604051	37.82767	32.210315	37.387338
ENSRNOG00000002389.6	3296.889375	0.101900882	0.075708892	-1.345956589	0.178316517	0.299542737	Morf4l2	X	100082404	100093728	mortality factor 4 like 2 [Source:RGD Symbol;Acc:1359471]	179.182412	164.133758	174.412354	199.780947	227.700395	226.682896	210.314736	202.907785
ENSRNOG00000002391.7	1.84901429	0.160341241	1.278594556	-0.125404289	0.900203493		Glra4	X	100110517	100131042	glycine receptor alpha 4 [Source:RGD Symbol;Acc:1564103]	0.18865	0.232649	0	0.189394	0.105388	0	0.28795	0.384342
ENSRNOG00000002393.8	1567.71355	-0.039855193	0.069322802	0.574921841	0.565344158	0.691393719	Eprs1	13	96901575	96971966	glutamyl-prolyl-tRNA synthetase 1 [Source:RGD Symbol;Acc:1310952]	33.469385	31.668725	33.231951	34.521186	38.157834	36.628973	34.018611	37.000634
ENSRNOG00000002394.7	961.5617558	0.490300449	0.102996323	-4.760368457	1.93E-06	1.93E-05	Tpr	13	62424312	62487496	translocated promoter region, nuclear basket protein [Source:RGD Symbol;Acc:1310664]	10.853804	9.164356	12.115515	11.473698	18.053877	15.610322	15.766558	19.472983
ENSRNOG00000002396.7	0.5414221	0.093349659	2.492387371	-0.037453913	0.970123087		Serpinb8	13	23626945	23650835	serpin family B member 8 [Source:RGD Symbol;Acc:1309833]	0.071109	0	0.047969	0	0	0	0.144873	0
ENSRNOG00000002397.7	95.11116769	0.938919593	0.194193819	-4.83496128	1.33E-06	1.40E-05	Slc30a10	13	96998143	97009103	solute carrier family 30, member 10 [Source:RGD Symbol;Acc:1305098]	2.844198	2.581193	3.385459	3.718791	8.415056	6.281078	6.115261	6.246455
ENSRNOG00000002403.7	39.70955671	0.525712481	0.331069636	-1.587921162	0.112304168	0.210279371	Niban1	13	63674171	63827729	niban apoptosis regulator 1 [Source:RGD Symbol;Acc:71088]	0.89591	0.429194	0.658099	0.515064	0.988659	0.528053	1.39636	1.145661
ENSRNOG00000002407.8	279.6071864	0.651117904	0.117769159	-5.528764158	3.22E-08	4.95E-07	Pdxdc1	10	2025360	2113520	pyridoxal-dependent decarboxylase domain containing 1 [Source:RGD Symbol;Acc:1562597]	5.448024	5.429201	5.000896	5.715518	10.163903	8.785045	9.208868	10.164356
ENSRNOG00000002408.7	3.892805094	-0.448657438	0.993734692	0.451486138	0.651639214		Rbm47	14	42154142	42189431	RNA binding motif protein 47 [Source:RGD Symbol;Acc:1359713]	0	0.161171	0.34766	0.292372	0.300325	0	0.230627	0.129264
ENSRNOG00000002413.7	212.6851982	0.002181593	0.134355488	-0.016237471	0.987044942	0.992123957	Gpc4	X	131644704	131755284	glypican 4 [Source:RGD Symbol;Acc:1359399]	10.211134	10.201078	8.696162	11.112227	12.710615	11.278755	11.281943	10.258398
ENSRNOG00000002414.9	113.9634233	0.04109319	0.200320844	-0.205136864	0.837465196	0.900108514	Tfcp2l1	13	29733840	29793870	transcription factor CP2-like 1 [Source:RGD Symbol;Acc:1305456]	1.230731	0.931299	1.466908	1.411641	1.74419	1.772905	1.194061	1.12099
ENSRNOG00000002417.7	2.374037966	0.74925249	1.118484663	-0.669881774	0.502933159		Serpinb10	13	23553430	23571182	serpin family B member 10 [Source:RGD Symbol;Acc:628853]	0.461685	0	0.094763	0.091242	0.214454	0.389368	0.287742	0.291103
ENSRNOG00000002418.8	445.7709475	0.162220595	0.109980559	-1.47499336	0.140214329	0.251089956	Tgfb2	13	98160087	98261405	transforming growth factor, beta 2 [Source:RGD Symbol;Acc:70491]	13.179883	10.030745	10.124272	10.912412	13.728569	12.863935	14.142657	14.878065
ENSRNOG00000002419.7	25983.66768	0.044659063	0.098531026	-0.453248738	0.650369641	0.759561538	Plp1	X	100185767	100201032	proteolipid protein 1 [Source:RGD Symbol;Acc:3354]	798.02441	836.787765	1088.400059	933.941375	1091.446157	995.795453	1108.008436	1056.362353
ENSRNOG00000002420.8	325.0010686	0.136267103	0.133153714	-1.023381918	0.306127305	0.448562615	Zc3h7a	10	4473203	4512665	zinc finger CCCH type containing 7 A [Source:RGD Symbol;Acc:1311225]	7.142954	8.33921	10.490631	9.230246	12.053184	11.407967	9.965691	10.281159
ENSRNOG00000002423.8	419.6767189	-0.207312876	0.097364559	2.129243721	0.033234101	0.079986503	Fam114a2	10	41661787	41696741	family with sequence similarity 114, member A2 [Source:RGD Symbol;Acc:1305362]	19.058035	17.86266	17.425861	19.404883	18.372412	18.642262	17.642589	17.371054
ENSRNOG00000002425.5	28.30119986	-0.336778371	0.333341404	1.010310652	0.312346479	0.455413391	Pctp	10	74808887	74849867	phosphatidylcholine transfer protein [Source:RGD Symbol;Acc:3276]	1.265281	1.911632	2.54476	2.147836	2.368198	1.536895	1.685595	1.473607
ENSRNOG00000002428.7	18.22946332	0.078385149	0.398371274	-0.19676406	0.844012178	0.905193354	Lpar4	X	72033486	72046977	lysophosphatidic acid receptor 4 [Source:RGD Symbol;Acc:1563686]	0.576315	0.579143	0.563939	0.374641	0.487462	0.47741	0.639414	0.896332
ENSRNOG00000002429.6	0	0					Rtl3	X	71948253	71950121	retrotransposon Gag like 3 [Source:RGD Symbol;Acc:1564805]	0	0	0	0	0	0	0	0
ENSRNOG00000002433.6	2192.405238	0.582706616	0.097134352	-5.998975673	1.99E-09	3.98E-08	G3bp2	14	15987417	16020548	G3BP stress granule assembly factor 2 [Source:RGD Symbol;Acc:1309571]	55.827757	58.945703	60.462769	72.438511	109.255946	95.688331	99.919165	113.676266
ENSRNOG00000002434.8	223.9253292	-0.273743822	0.158586083	1.726152873	0.084319914	0.168093277	Tmem100	10	74854468	74862941	transmembrane protein 100 [Source:RGD Symbol;Acc:1560541]	2.680129	3.857829	3.799828	4.165121	3.860391	3.103844	3.468318	3.156261
ENSRNOG00000002436.8	3445.479286	-0.171345893	0.11225707	1.526370614	0.126917592	0.232050821	Mmd	10	75073365	75101528	monocyte to macrophage differentiation-associated [Source:RGD Symbol;Acc:1592079]	146.847894	172.637144	123.444074	178.935389	162.083271	154.898949	154.764068	152.531835
ENSRNOG00000002440.7	485.4448114	-0.169436041	0.10696167	1.584081854	0.113175093	0.211690731	Ralb	13	30588033	30624202	RAS like proto-oncogene B [Source:RGD Symbol;Acc:619852]	26.186573	23.775804	21.639701	22.206703	24.786586	22.45787	25.202024	21.599752
ENSRNOG00000002443.4	172.8371621	0.180408994	0.145361886	-1.241102462	0.2145679	0.344161007	Mfap3	10	41696771	41710406	microfibril associated protein 3 [Source:RGD Symbol;Acc:1359463]	5.332138	5.568931	6.306719	5.284889	8.492606	7.140079	6.285937	6.916593
ENSRNOG00000002449.8	572.1097426	-0.188362224	0.093254398	2.01987498	0.043396357	0.099332555	Maged2	X	19733597	19740477	MAGE family member D2 [Source:RGD Symbol;Acc:70899]	31.18266	27.883119	26.886961	30.397399	30.372021	30.386867	27.625036	26.740281
ENSRNOG00000002450.8	271.3816594	-0.314253076	0.177376066	1.771676886	0.076448209	0.155576356	Rrp15	13	98276134	98299370	ribosomal RNA processing 15 homolog [Source:RGD Symbol;Acc:1306106]	21.106764	31.280437	26.011194	27.883316	17.502222	28.0921	21.855527	29.226107
ENSRNOG00000002451.9	0.977171032	1.396515677	1.822835903	-0.766122543	0.443603391		Fndc3c1	X	71448420	71547010	fibronectin type III domain containing 3C1 [Source:RGD Symbol;Acc:1563846]	0.030131	0.02325	0	0	0.111718	0.025381	0.025002	0
ENSRNOG00000002452.7	399.8734164	-0.051209119	0.125160142	0.409148776	0.682430483	0.785267683	Txndc11	10	4515478	4572989	thioredoxin domain containing 11 [Source:RGD Symbol;Acc:1307538]	17.362608	11.847495	12.621196	13.924718	16.802626	13.775799	13.569223	16.392284
ENSRNOG00000002454.8	303.3715175	0.464179783	0.116101611	-3.998047747	6.39E-05	0.000410858	Rnf2	13	63554862	63583099	ring finger protein 2 [Source:RGD Symbol;Acc:1305491]	12.99806	13.569403	13.497282	13.398606	21.1277	19.549354	19.294487	23.383562
ENSRNOG00000002459.8	3.216255359	0.348589247	0.904911519	-0.385219151	0.700075056		Fbxo40	11	63794624	63812697	F-box protein 40 [Source:RGD Symbol;Acc:1309781]	0.056355	0.069525	0.057933	0.114129	0.030984	0.139324	0.141438	0.111255
ENSRNOG00000002460.6	0	0					Serpinb2	13	23541400	23550408	serpin family B member 2 [Source:RGD Symbol;Acc:621823]	0	0	0	0	0	0	0	0
ENSRNOG00000002461.8	224.9112505	0.422931922	0.18830611	-2.245980869	0.024705233	0.062640615	Nid1	17	86085077	86158267	nidogen 1 [Source:RGD Symbol;Acc:3178]	4.241305	1.906276	4.072098	2.805261	4.905135	4.698664	4.623926	5.26265
ENSRNOG00000002462.9	270.9524778	-0.169154849	0.121375955	1.393643813	0.163425191	0.280826336	B9d1	10	46186691	46196008	B9 domain containing 1 [Source:RGD Symbol;Acc:1305522]	27.516499	29.204783	32.444245	31.558647	31.755127	30.887242	31.195451	27.223499
ENSRNOG00000002468.9	353.8286046	1.052546719	0.193271481	-5.445949476	5.15E-08	7.62E-07	Tnr	13	72091585	72167641	tenascin R [Source:RGD Symbol;Acc:3886]	2.994547	6.804077	3.904055	4.582217	11.958175	10.347555	10.022571	10.580959
ENSRNOG00000002469.6	166.9360421	0.134700244	0.169748785	-0.793526998	0.427470846	0.568662901	Trim7	10	33205491	33221468	tripartite motif-containing 7 [Source:RGD Symbol;Acc:1307328]	3.773454	2.978022	4.217428	4.564296	3.962321	4.410536	5.569884	5.134404
ENSRNOG00000002470.9	26.04435904	0.047233947	0.343492471	-0.137510865	0.890627005	0.934625618	Ifi47	10	33285450	33306216	interferon gamma inducible protein 47 [Source:RGD Symbol;Acc:708470]	0.989824	0.666723	1.381376	1.295378	1.655347	1.157	1.092394	1.081632
ENSRNOG00000002471.7	12.45542616	1.522811766	0.604763973	-2.518026592	0.011801441	0.034525365	Polq	11	63673816	63775878	DNA polymerase theta [Source:RGD Symbol;Acc:1309795]	0.100314	0.039631	0.129537	0.037582	0.112185	0.496214	0.126783	0.241621
ENSRNOG00000002473.9	151.3498201	0.472827198	0.160011924	-2.954949777	0.0031272	0.011354853	Odr4	13	62394608	62424209	odr-4 GPCR localization factor homolog [Source:RGD Symbol;Acc:1307830]	3.934771	3.568334	4.37507	4.598064	7.06021	5.110325	6.598735	6.954307
ENSRNOG00000002474.8	205.0403971	0.035149283	0.129605676	-0.271201729	0.786235883	0.86399876	Tom1l1	10	75464577	75508250	target of myb1 like 1 membrane trafficking protein [Source:RGD Symbol;Acc:1562626]	10.566078	9.519469	10.000272	10.703107	10.67153	11.575822	12.400577	12.397497
ENSRNOG00000002475.5	1.113820909	0.937715644	1.670762481	-0.561250121	0.57462704		RGD1565798	7	128577102	128577620	similar to tumor protein, translationally-controlled 1 [Source:RGD Symbol;Acc:1565798]	0	0.31286	0.765883	0	0.429247	0	0.975093	1.148811
ENSRNOG00000002478.6	188.6944464	0.468444738	0.148504507	-3.154414287	0.001608206	0.006518962	Insig2	13	32473742	32494923	insulin induced gene 2 [Source:RGD Symbol;Acc:631417]	16.207043	18.54867	15.645696	19.549779	23.929978	26.563464	28.627848	30.082059
ENSRNOG00000002480.8	102.5901598	0.055820776	0.239702096	-0.232875626	0.815857986	0.885443891	Gpr137b	17	85966921	86041835	G protein-coupled receptor 137B [Source:RGD Symbol;Acc:1307342]	3.686112	8.121355	5.015423	4.757889	7.466532	5.253557	6.15526	6.766549
ENSRNOG00000002484.4	0	0					Chrna9	14	42235226	42242192	cholinergic receptor nicotinic alpha 9 subunit [Source:RGD Symbol;Acc:621534]	0	0	0	0	0	0	0	0
ENSRNOG00000002486.4	0.509769723	2.404224838	2.99592001	-0.802499676	0.422263976		Or2y17-ps1	10	33638176	33639111	olfactory receptor family 2 subfamily Y member 17, pseudogene 1 [Source:RGD Symbol;Acc:1333284]	0	0	0	0	0.660543	0	0	0
ENSRNOG00000002487.5	0.114820155	0.608626677	3.533811541	-0.172229523	0.863257089		Mbnl3	X	130648538	130737056	muscleblind-like splicing regulator 3 [Source:RGD Symbol;Acc:1565834]	0	0	0	0	0	0	0	0.081969
ENSRNOG00000002488.4	145.1933593	0.310750818	0.16746746	-1.855589239	0.063512129	0.134574585	Galnt10	10	41820158	41967013	polypeptide N-acetylgalactosaminyltransferase 10 [Source:RGD Symbol;Acc:69409]	2.52254	1.569318	2.320338	1.940815	3.006757	2.493561	3.125446	2.985167
ENSRNOG00000002495.8	0	0					AABR07063126.1	6	622719	623441		0	0	0	0	0	0	0	0
ENSRNOG00000002496.9	310.2776691	1.412836849	0.154451738	-9.147432489	5.83E-20	6.80E-18	Stxbp5l	11	63334667	63657014	syntaxin binding protein 5L [Source:RGD Symbol;Acc:1311561]	2.809096	2.838509	3.229499	2.450577	9.163512	6.403894	8.136745	10.349491
ENSRNOG00000002497.5	0	0					Anos1	10	68561954	68562801	anosmin 1 [Source:RGD Symbol;Acc:2318138]	0	0	0	0	0	0	0	0
ENSRNOG00000002501.5	4.450324874	-0.375023265	1.086401333	0.345197722	0.729945731		Ddx3y	13	98520201	98524176	DEAD-box helicase 3, Y-linked [Source:RGD Symbol;Acc:1309586]	0.055801	0	0.114119	0.363284	0	0.252593	0.169304	0.027855
ENSRNOG00000002504.9	14.00266681	-0.463427568	0.470445391	0.985082597	0.324583501	0.467968732	Spata17	13	98605986	98784929	spermatogenesis associated 17 [Source:RGD Symbol;Acc:1565282]	1.360968	0.519912	1.473151	1.295737	1.121424	0.881407	0.581703	1.19196
ENSRNOG00000002506.8	1066.813521	0.321289836	0.116533664	-2.757055982	0.005832437	0.019239587	Cdkl2	14	16028363	16063252	cyclin dependent kinase like 2 [Source:RGD Symbol;Acc:1309625]	23.967931	30.316207	32.06716	36.230647	44.10019	43.290228	41.218024	44.449077
ENSRNOG00000002509.9	1744.919239	0.462340141	0.085610992	-5.400476385	6.65E-08	9.56E-07	Gnl3l	X	19958603	19994508	G protein nucleolar 3 like [Source:RGD Symbol;Acc:1600217]	32.375448	35.051379	31.293483	37.161424	54.828517	52.009454	49.61367	55.042669
ENSRNOG00000002511.9	30.67061567	0.38623706	0.30847243	-1.252095885	0.210534927	0.339424757	Flt4	10	33913608	33954770	Fms related receptor tyrosine kinase 4 [Source:RGD Symbol;Acc:621737]	0.602788	0.444978	0.492817	0.72271	0.82739	1.026976	0.811517	0.651765
ENSRNOG00000002512.8	367.6113558	0.22160279	0.131802368	-1.681326324	0.092699548	0.181037802	Gpatch2	13	98784969	98925661	G patch domain containing 2 [Source:RGD Symbol;Acc:1308865]	8.303493	6.18439	8.083379	9.373302	11.457017	10.572187	11.014776	8.747509
ENSRNOG00000002514.8	130.1139686	0.225874438	0.163198918	-1.384043722	0.166345067	0.284291515	Ccdc93	13	32607587	32676023	coiled-coil domain containing 93 [Source:RGD Symbol;Acc:1560504]	5.18802	4.628318	5.918917	4.877018	7.663246	5.630553	6.812058	7.047847
ENSRNOG00000002516.8	876.5565498	0.40051607	0.079825534	-5.017392911	5.24E-07	6.13E-06	Mtm1	6	488969	506860	myotubularin 1 [Source:RGD Symbol;Acc:1304582]	30.151509	26.041278	29.683829	28.742006	43.487001	42.01478	40.189414	44.667447
ENSRNOG00000002517.6	3.310877837	2.958697796	1.194759563	-2.476395994	0.013271629		Pdc	13	62358196	62371754	phosducin [Source:RGD Symbol;Acc:3277]	0.315409	0	0	0	0.984325	0.781735	0.329306	0.66891
ENSRNOG00000002520.6	451.3459251	-0.073629154	0.10942434	0.672877299	0.501025356	0.634678952	Litaf	10	4625552	4692763	lipopolysaccharide-induced TNF factor [Source:RGD Symbol;Acc:69294]	23.37997	19.540882	23.880295	23.336856	23.299473	22.507793	27.085125	23.329294
ENSRNOG00000002524.7	1813.632782	0.046352217	0.111572968	-0.415443074	0.67781758	0.781390312	Gpr37	4	54138870	54161001	G protein-coupled receptor 37 [Source:RGD Symbol;Acc:619848]	49.911366	51.904722	71.732562	56.235963	68.765063	66.589166	69.926294	62.159162
ENSRNOG00000002525.5	359.9650943	0.568437483	0.18868774	-3.012583017	0.002590346	0.009662109	Ptgs2	13	62163932	62172188	prostaglandin-endoperoxide synthase 2 [Source:RGD Symbol;Acc:620349]	6.10461	7.985257	7.172643	8.005264	19.176578	10.324078	9.294742	10.613167
ENSRNOG00000002529.7	115.2409174	0.609331525	0.179559046	-3.393488314	0.000690085	0.003175797	Rap2c	X	130504698	130518328	RAP2C, member of RAS oncogene family [Source:RGD Symbol;Acc:1588562]	8.720227	11.295532	11.429069	8.668517	20.098208	15.487699	16.637247	17.244386
ENSRNOG00000002537.8	88.09875759	1.895937645	0.218296238	-8.685159502	3.78E-18	3.22E-16	Wnk3	X	20157041	20296821	WNK lysine deficient protein kinase 3 [Source:RGD Symbol;Acc:1563131]	0.398835	0.431081	0.532484	0.582685	2.398179	1.781589	1.63005	2.352155
ENSRNOG00000002538.9	164.2598002	0.4787826	0.173230618	-2.763845132	0.005712464	0.01890946	Epb41l5	13	30669764	30768360	erythrocyte membrane protein band 4.1 like 5 [Source:RGD Symbol;Acc:1311366]	2.678582	2.250924	3.552566	2.568185	4.881543	4.39435	3.266557	4.846622
ENSRNOG00000002539.3	0.137985529	-0.834045844	3.533811541	0.236018767	0.813418107		Prm2	10	4873372	4877026	protamine 2 [Source:RGD Symbol;Acc:3409]	0	0	0.08684	0	0	0	0	0
ENSRNOG00000002540.5	9.682165869	-0.18035563	0.559128197	0.322565793	0.747024103	0.835371463	Rhoh	14	42337751	42386369	ras homolog family member H [Source:RGD Symbol;Acc:1307623]	0.491784	0.602468	0.710481	1.291151	1.187855	0.492055	0.895445	0.489526
ENSRNOG00000002541.7	190.2104605	0.873931102	0.160517648	-5.444454956	5.20E-08	7.66E-07	Pds5a	14	42552647	42648669	PDS5 cohesin associated factor A [Source:RGD Symbol;Acc:1307094]	3.574445	2.613702	4.274948	3.983056	8.077921	7.00873	6.221076	8.355741
ENSRNOG00000002542.6	128.7823223	0.15033988	0.163711179	-0.918323854	0.358449343	0.502656698	Heatr6	10	68635065	68664105	HEAT repeat containing 6 [Source:RGD Symbol;Acc:1566204]	3.310129	2.24942	2.863719	3.344606	3.391726	3.78677	3.650344	3.793321
ENSRNOG00000002544.8	4893.05054	0.217824328	0.081010221	-2.688849934	0.007169864	0.022854227	Kifap3	13	76127696	76264650	kinesin-associated protein 3 [Source:RGD Symbol;Acc:1305191]	133.611273	119.14205	117.616996	149.085532	175.086511	176.45278	164.725342	164.186917
ENSRNOG00000002545.5	677.4425571	0.136545801	0.117555955	-1.161538787	0.245422859	0.380112228	Hapstr1	10	6746048	6774992	HUWE1 associated protein modifying stress responses [Source:RGD Symbol;Acc:1309748]	17.731945	16.921221	16.258888	23.474547	25.19721	22.370522	20.858968	23.794876
ENSRNOG00000002546.5	515.7577487	-0.212657415	0.131235058	1.620431441	0.10513963	0.199762534	Rchy1	14	16113224	16129167	ring finger and CHY zinc finger domain containing 1 [Source:RGD Symbol;Acc:1359180]	34.926061	44.180621	32.645077	45.286235	42.429759	35.536034	39.270643	36.196422
ENSRNOG00000002548.8	33.58230367	0.836897611	0.300688541	-2.783270719	0.005381388	0.018014814	Tnn	13	72319155	72408156	tenascin N [Source:RGD Symbol;Acc:1306002]	0.373723	0.287738	0.254806	0.477738	0.840383	0.674853	0.601804	0.684795
ENSRNOG00000002549.6	1.380077811	-1.014326104	1.458501821	0.695457551	0.486768605		Htr5b	13	32687042	32699835	5-hydroxytryptamine (serotonin) receptor 5B [Source:RGD Symbol;Acc:62388]	0.054765	0.144027	0.166245	0	0	0.100496	0.053081	0.049306
ENSRNOG00000002555.5	0.368567618	-0.696686738	2.759958182	0.252426556	0.800711376		Serpinb7	13	23395671	23442205	serpin family B member 7 [Source:RGD Symbol;Acc:71063]	0	0.047068	0	0.063884	0	0	0	0.070702
ENSRNOG00000002563.8	315.8815314	-0.308808095	0.175134771	1.76325976	0.077856689	0.157687885	Mcts1	X	117350889	117362504	MCTS1, re-initiation and release factor [Source:RGD Symbol;Acc:1566390]	50.926276	73.394641	44.21515	60.227568	57.770038	45.91329	62.188781	43.795716
ENSRNOG00000002564.4	0	0					Prm3	10	4877471	4877985	protamine 3 [Source:RGD Symbol;Acc:1587265]	0	0	0	0	0	0	0	0
ENSRNOG00000002565.9	699.859623	0.490354622	0.119241974	-4.112265215	3.92E-05	0.00026943	Taf1	X	66640982	66716543	TATA-box binding protein associated factor 1 [Source:RGD Symbol;Acc:1562050]	6.69613	7.794423	8.921775	9.535827	14.05321	11.818205	12.318584	14.071432
ENSRNOG00000002566.6	0.464344389	-2.412354543	3.082578283	0.782576895	0.433875614		Tnp2	10	4879812	4880538	transition protein 2 [Source:RGD Symbol;Acc:3885]	0	1.270709	0	0	0	0	0	0
ENSRNOG00000002568.4	24.72218659	-0.374012443	0.33113045	1.129501812	0.258686206	0.39529773	Socs1	10	4882560	4884383	suppressor of cytokine signaling 1 [Source:RGD Symbol;Acc:69272]	2.823006	1.994425	3.040475	2.420949	2.187152	2.435371	1.719746	2.553131
ENSRNOG00000002569.8	421.5864289	-0.191014984	0.120221834	1.588854347	0.11209328	0.209938892	Mrps14	13	72408558	72434915	mitochondrial ribosomal protein S14 [Source:RGD Symbol;Acc:1309432]	34.598331	43.125731	34.076831	35.025938	36.879751	37.245115	34.771089	36.977912
ENSRNOG00000002571.5	20.5456168	-0.595527073	0.386159714	1.542178148	0.123030309	0.226029882	Tekt5	10	5279893	5316619	tektin 5 [Source:RGD Symbol;Acc:1307081]	1.683341	1.460164	1.913004	1.045545	1.644163	0.881044	1.254513	0.805674
ENSRNOG00000002572.6	913.4002354	-0.098092741	0.131838187	0.744038912	0.456852934	0.597197429	Cacybp	13	72437490	72450177	calcyclin binding protein [Source:RGD Symbol;Acc:1303146]	70.995777	91.094234	62.416624	85.287443	88.01307	71.043995	78.444031	90.363828
ENSRNOG00000002575.7	483.251794	-0.456722987	0.100666705	4.536981564	5.71E-06	5.02E-05	Sap30l	10	41979687	41987658	SAP30-like [Source:RGD Symbol;Acc:1309585]	64.359709	68.598483	62.236263	62.264145	52.866589	52.666284	54.847004	51.520671
ENSRNOG00000002579.8	666.1806412	0.141961917	0.094534614	-1.501692453	0.133176554	0.241025052	Parm1	14	16468459	16577314	prostate androgen-regulated mucin-like protein 1 [Source:RGD Symbol;Acc:708342]	16.567424	13.204936	14.167683	16.754771	18.740015	18.306825	18.832323	19.392768
ENSRNOG00000002580.8	290.2803896	-0.148003307	0.133561604	1.108127661	0.267806686	0.405695415	Trmt1l	13	63510204	63543266	tRNA methyltransferase 1-like [Source:RGD Symbol;Acc:1307890]	11.789814	12.813158	11.07699	16.033276	13.762717	12.835157	13.123612	12.954251
ENSRNOG00000002582.6	0.114820155	0.608626677	3.533811541	-0.172229523	0.863257089		Hand1	10	42006651	42009213	heart and neural crest derivatives expressed 1 [Source:RGD Symbol;Acc:621206]	0	0	0	0	0	0	0	0.102569
ENSRNOG00000002583.6	0.510098926	-1.39193648	2.724276108	0.510938108	0.609394396		Serpinb11	13	23304456	23344604	serpin family B member 11 [Source:RGD Symbol;Acc:1306497]	0.195472	0	0	0	0	0	0.067675	0
ENSRNOG00000002585.7	419.2139014	0.615258672	0.114047956	-5.394736502	6.86E-08	9.85E-07	Cul4b	X	117287484	117326688	cullin 4B [Source:RGD Symbol;Acc:1564494]	7.103438	8.208964	7.512242	7.831972	14.532481	11.720036	12.950118	13.997388
ENSRNOG00000002592.8	41.17600009	0.703443709	0.298509684	-2.356518892	0.018447129	0.049563802	Rps6ka6	X	76353760	76454484	ribosomal protein S6 kinase A6 [Source:RGD Symbol;Acc:1560817]	0.632909	1.169858	0.977251	0.923731	1.776978	1.131385	1.978374	1.978487
ENSRNOG00000002593.5	152.6085005	1.291527396	0.175832183	-7.345227561	2.05E-13	8.71E-12	Esrrg	13	99564669	99783397	estrogen-related receptor gamma [Source:RGD Symbol;Acc:1303236]	2.512473	2.791884	3.029469	4.385288	8.8687	8.094633	8.474307	9.600362
ENSRNOG00000002595.6	918.6983331	0.481861928	0.097030738	-4.966075034	6.83E-07	7.77E-06	Dpp10	13	34595868	36269292	dipeptidyl peptidase like 10 [Source:RGD Symbol;Acc:1306427]	27.287477	27.211938	26.671277	32.123497	47.846849	40.622993	41.691938	48.328689
ENSRNOG00000002597.7	0	0					Hsd17b6	7	422480	442425	hydroxysteroid (17-beta) dehydrogenase 6 [Source:RGD Symbol;Acc:708343]	0	0	0	0	0	0	0	0
ENSRNOG00000002598.8	0.626101746	-0.756578881	2.354176684	0.321377272	0.747924505		Hnf1b	10	68735894	68789888	HNF1 homeobox B [Source:RGD Symbol;Acc:3830]	0.079339	0	0	0.040829	0	0	0	0.074315
ENSRNOG00000002599.5	30.09876881	-0.574697901	0.362382702	1.585886683	0.112765017	0.210978297	Grap	10	46332909	46352056	GRB2-related adaptor protein [Source:RGD Symbol;Acc:1306884]	3.031043	1.850793	3.85952	1.410048	1.298341	2.513709	2.024537	1.778285
ENSRNOG00000002602.8	0	0					Serpinb12	13	23052448	23083691	serpin family B member 12 [Source:RGD Symbol;Acc:1566382]	0	0	0	0	0	0	0	0
ENSRNOG00000002607.7	393.6770387	-0.321105691	0.152262251	2.108898883	0.034953311	0.0834159	Sox9	10	97806485	97811994	SRY-box transcription factor 9 [Source:RGD Symbol;Acc:620474]	12.119802	14.272537	10.698083	9.154271	11.005352	9.24879	12.009493	9.669584
ENSRNOG00000002609.8	353.9073079	-0.329149462	0.147739374	2.227906168	0.025886773	0.065111067	Ero1b	17	85929618	86003398	endoplasmic reticulum oxidoreductase 1 beta [Source:RGD Symbol;Acc:1563548]	8.853101	11.475584	8.123256	10.629386	7.9265	8.007208	10.023365	9.227603
ENSRNOG00000002610.6	695.1936453	0.057554238	0.130231144	-0.441939124	0.658533258	0.765816432	Carhsp1	10	6946959	7020019	calcium regulated heat stable protein 1 [Source:RGD Symbol;Acc:708415]	23.863633	22.707695	33.912679	21.862427	29.489963	32.13862	29.959477	28.199531
ENSRNOG00000002612.7	104.3884027	-0.072497066	0.173113663	0.418783039	0.675374702	0.779506652	Ddx52	10	68824645	68848266	DExD-box helicase 52 [Source:RGD Symbol;Acc:621743]	3.804832	3.302304	3.874943	4.403507	3.670011	4.18709	4.005262	4.55577
ENSRNOG00000002615.6	487.9068071	-0.309848315	0.09792238	3.164223686	0.001554972	0.006344094	Pmm2	10	6961709	6983098	phosphomannomutase 2 [Source:RGD Symbol;Acc:1309366]	33.849692	31.794943	32.604695	35.427259	29.805915	30.658577	32.452778	28.539241
ENSRNOG00000002616.8	0	0					Slc5a10	10	46352061	46399811	solute carrier family 5 member 10 [Source:RGD Symbol;Acc:1305232]	0	0	0	0	0	0	0	0
ENSRNOG00000002618.8	2106.68897	0.273498473	0.119210718	-2.294243998	0.021776487	0.056427527	Ivns1abp	13	63427041	63446701	influenza virus NS1A binding protein [Source:RGD Symbol;Acc:1306290]	49.279539	65.590619	71.078006	66.695791	98.645207	78.970052	78.678727	89.46919
ENSRNOG00000002624.7	0.607113271	1.610906265	2.151499312	-0.748736593	0.454015983		Edaradd	17	85656905	85910447	EDAR-associated death domain [Source:RGD Symbol;Acc:1564010]	0	0	0	0.039735	0	0.079267	0.039944	0.039379
ENSRNOG00000002625.8	165.9876977	1.737844978	0.219587408	-7.914137685	2.49E-15	1.49E-13	Ptpn4	13	30776682	30952170	protein tyrosine phosphatase, non-receptor type 4 [Source:RGD Symbol;Acc:620712]	0.841734	1.915157	1.371939	1.521761	6.325956	5.053248	3.984905	6.276175
ENSRNOG00000002626.9	1453.859284	0.242695003	0.094206939	-2.576190313	0.009989565	0.030171157	Car10	10	78054114	78555834	carbonic anhydrase 10 [Source:RGD Symbol;Acc:2322930]	67.49104	49.546076	49.383308	55.934151	73.901896	73.026459	74.444922	74.273463
ENSRNOG00000002627.7	1235.223945	0.131928475	0.084507898	-1.561137818	0.118491237	0.219195141	Kctd3	13	100510195	100548718	potassium channel tetramerization domain containing 3 [Source:RGD Symbol;Acc:1310658]	31.004213	30.254536	29.832242	27.024487	36.940628	38.290267	33.036748	37.840202
ENSRNOG00000002628.6	0	0					Vom2r32	1	71674220	71693315	vomeronasal 2 receptor, 32 [Source:RGD Symbol;Acc:708398]	0	0	0	0	0	0	0	0
ENSRNOG00000002630.6	1171.82606	-0.155919822	0.131092178	1.189390739	0.234285943	0.36727072	Cnot8	10	42281722	42294730	CCR4-NOT transcription complex, subunit 8 [Source:RGD Symbol;Acc:1306401]	57.835191	64.30818	58.46227	61.270336	73.323483	73.303779	52.080352	47.135251
ENSRNOG00000002632.9	3034.471693	-0.329565944	0.095651006	3.445504202	0.000569995	0.002698749	Naca	7	469723	481992	nascent polypeptide associated complex subunit alpha [Source:RGD Symbol;Acc:1308642]	365.728973	436.167362	402.184221	403.506901	326.677029	372.588552	357.456901	388.174991
ENSRNOG00000002636.8	1181.885221	0.714919727	0.105450517	-6.77967017	1.20E-11	3.72E-10	Abat	10	6999819	7092835	4-aminobutyrate aminotransferase [Source:RGD Symbol;Acc:620948]	65.066626	46.056024	58.956243	52.910628	115.442171	93.840907	91.36896	111.173692
ENSRNOG00000002640.8	0	0					Serpinb5	13	22985557	23005756	serpin family B member 5 [Source:RGD Symbol;Acc:69342]	0	0	0	0	0	0	0	0
ENSRNOG00000002641.8	0	0					Vom2r28	1	66527495	66557813	vomeronasal 2 receptor, 28 [Source:RGD Symbol;Acc:1565786]	0	0	0	0	0	0	0	0
ENSRNOG00000002642.8	2011.539983	-0.027797728	0.079734934	0.348626718	0.727369566	0.820326682	Ptges3	7	490656	508084	prostaglandin E synthase 3 [Source:RGD Symbol;Acc:1561913]	127.583413	132.616565	125.898789	135.906087	148.285647	141.076515	132.220382	156.755499
ENSRNOG00000002643.4	213.2894178	0.031543849	0.132719688	-0.237672716	0.812134947	0.882728826	Ugdh	14	42848854	42872354	UDP-glucose 6-dehydrogenase [Source:RGD Symbol;Acc:621879]	10.054256	8.414653	10.245216	11.375631	12.664222	10.735039	10.616741	12.06828
ENSRNOG00000002644.8	358.904062	0.19995322	0.141482664	-1.41327011	0.157576319	0.273342816	Utp18	10	78811880	78839627	UTP18 small subunit processome component [Source:RGD Symbol;Acc:1309957]	15.282552	18.822736	12.4613	17.986572	19.783046	22.611592	20.457767	21.060651
ENSRNOG00000002645.8	263.7722407	0.142471328	0.144192355	-0.988064369	0.323121125	0.466457361	Gemin5	10	42297515	42342892	gem (nuclear organelle) associated protein 5 [Source:RGD Symbol;Acc:1586275]	5.694988	4.301405	4.455025	4.999483	7.112971	6.955833	5.202724	4.933291
ENSRNOG00000002652.8	4046.648398	0.14112913	0.067571987	-2.088574531	0.03674604	0.086962018	Rap1gap2	10	59255278	59472170	RAP1 GTPase activating protein 2 [Source:RGD Symbol;Acc:1304590]	85.556204	71.44904	85.350099	85.021387	102.022547	102.935915	100.04791	101.169562
ENSRNOG00000002653.8	974.2730793	0.112905059	0.089576411	-1.260432946	0.207513223	0.335526134	Kcnk2	13	100766113	100963435	potassium two pore domain channel subfamily K member 2 [Source:RGD Symbol;Acc:621448]	32.437631	33.947078	31.821234	36.343906	38.549921	42.961485	39.774926	42.841371
ENSRNOG00000002657.8	51.77360649	-0.296145219	0.250187976	1.183690853	0.236535461	0.369489331	Pla2g4a	13	61877813	62022266	phospholipase A2 group IVA [Source:RGD Symbol;Acc:67366]	2.212324	2.345919	2.538196	1.945735	1.92409	1.56183	2.652101	2.152695
ENSRNOG00000002659.7	3.843953573	0.289462369	0.802693894	-0.360613643	0.718388289		Ciita	10	5140178	5187440	class II, major histocompatibility complex, transactivator [Source:RGD Symbol;Acc:619813]	0.081095	0.070523	0.041071	0.063088	0.106711	0.075168	0.098739	0.073939
ENSRNOG00000002660.8	2050.430539	0.271261739	0.085136282	-3.186206065	0.001441519	0.005931442	Magee1	X	70189187	70192810	MAGE family member E1 [Source:RGD Symbol;Acc:1560259]	51.165129	53.762955	47.228384	58.012194	71.690187	70.199068	70.578636	73.77262
ENSRNOG00000002662.6	256.9181423	0.296440852	0.11805335	-2.511075304	0.012036402	0.035113257	Pbdc1	X	70154106	70184552	polysaccharide biosynthesis domain containing 1 [Source:RGD Symbol;Acc:1562502]	8.872365	8.675606	9.601056	10.434669	13.341576	13.142992	12.783166	12.766691
ENSRNOG00000002664.5	73.8900033	-0.213787271	0.214740124	0.995562759	0.319462637	0.462940593	Emp2	10	5360073	5394733	epithelial membrane protein 2 [Source:RGD Symbol;Acc:1359629]	2.556647	2.635681	3.03633	2.153529	2.516123	2.762077	2.893061	1.925978
ENSRNOG00000002667.8	173.5668788	0.083948171	0.166040283	-0.50558918	0.613145079	0.730789257	Lamc2	13	65284664	65344200	laminin subunit gamma 2 [Source:RGD Symbol;Acc:621053]	3.403482	2.941214	2.480721	3.910614	3.288013	4.550225	3.682744	3.655798
ENSRNOG00000002669.10	2428.800463	0.045706454	0.07523354	-0.607527626	0.543500814	0.672736165	Cluh	10	59509726	59531345	clustered mitochondria homolog [Source:RGD Symbol;Acc:1307222]	45.665238	41.226941	42.976411	39.706372	48.879024	53.361503	45.450384	49.653152
ENSRNOG00000002671.4	2809.515013	-0.535272674	0.071532879	7.482890128	7.27E-14	3.42E-12	Nme2	10	78897770	78903538	NME/NM23 nucleoside diphosphate kinase 2 [Source:RGD Symbol;Acc:619877]	434.473607	414.636073	410.200257	402.913227	318.11676	345.678649	299.285126	330.6562
ENSRNOG00000002680.8	784.4845355	0.222577308	0.10561521	-2.107436114	0.035079794	0.083676307	Lamc1	13	65374372	65501492	laminin subunit gamma 1 [Source:RGD Symbol;Acc:621052]	9.967976	7.61908	10.434454	8.652492	13.615973	11.84998	10.516897	12.201768
ENSRNOG00000002682.7	289.6770965	-0.192429142	0.171525873	1.121866564	0.261919179	0.399112332	Zfp692	10	42488588	42496018	zinc finger protein 692 [Source:RGD Symbol;Acc:1306740]	15.896499	15.943842	20.578582	18.563734	16.977192	11.950872	18.323883	22.623524
ENSRNOG00000002691.7	1.480094063	-1.080922257	1.359661177	0.794993838	0.426617087		Shcbp1l	13	65568863	65599154	SHC binding and spindle associated 1 like [Source:RGD Symbol;Acc:1305609]	0.058386	0.190609	0.120211	0.059143	0.063827	0.057163	0	0.113422
ENSRNOG00000002693.3	2214.566429	-0.338724185	0.117022613	2.894519056	0.003797399	0.013388146	Nme1	10	78906083	78916408	NME/NM23 nucleoside diphosphate kinase 1 [Source:RGD Symbol;Acc:70497]	304.256387	372.64003	268.35294	305.9828	247.094106	306.755689	276.467996	288.663688
ENSRNOG00000002695.4	233.2677087	-0.174504696	0.156554715	1.114656278	0.264997744	0.402537031	Tfb2m	13	91278898	91296657	transcription factor B2, mitochondrial [Source:RGD Symbol;Acc:1307091]	11.72541	15.438722	12.211188	15.467099	11.808454	14.101532	15.894925	13.104165
ENSRNOG00000002697.8	1145.086696	-0.286963197	0.089392468	3.210149615	0.001326659	0.005537233	Mtmr1	18	215089	248541	myotubularin related protein 1 [Source:RGD Symbol;Acc:1306569]	40.543237	35.747675	32.820428	32.297688	33.524901	32.204106	32.118735	32.840498
ENSRNOG00000002701.7	2.297506538	-1.893894268	1.206404049	1.569867301	0.116445986		Hgd	11	63086752	63138323	homogentisate 1, 2-dioxygenase [Source:RGD Symbol;Acc:1308757]	0.258919	0.216094	0.089182	0.611074	0.095551	0	0.087344	0.172971
ENSRNOG00000002705.5	547.243765	-0.004464267	0.114156242	0.039106638	0.968805369	0.98121581	Vps4b	13	22907109	22932229	vacuolar protein sorting 4 homolog B [Source:RGD Symbol;Acc:1305969]	19.132167	23.116986	23.187377	19.500613	24.03842	22.04584	24.309385	25.380463
ENSRNOG00000002708.8	354.0483853	0.353837251	0.13047783	-2.71185727	0.00669074	0.021597731	Phf8	X	20524558	20623410	PHD finger protein 8 [Source:RGD Symbol;Acc:1561065]	4.734315	5.658838	5.868265	5.717526	9.385397	6.685035	7.747948	7.965958
ENSRNOG00000002710.8	900.405543	0.203726291	0.080577664	-2.528322121	0.011460915	0.033727101	Cnst	13	91296142	91373531	consortin, connexin sorting protein [Source:RGD Symbol;Acc:1564833]	15.44155	15.952854	16.191017	15.517575	20.998772	20.604975	20.023027	20.407279
ENSRNOG00000002711.7	14.47059748	-0.185510006	0.511374928	0.362767112	0.716778861	0.812566735	Nuf2	13	81693598	81722766	NUF2 component of NDC80 kinetochore complex [Source:RGD Symbol;Acc:1307952]	0.332721	1.416969	1.258633	0.727837	0.487906	1.028805	1.236672	1.022122
ENSRNOG00000002713.5	357.2621821	-0.265526962	0.108935333	2.437473272	0.014790308	0.041489209	Zfp672	10	42495476	42504852	zinc finger protein 672 [Source:RGD Symbol;Acc:1359094]	10.751851	8.947321	8.665809	9.954258	9.445361	9.314072	7.995669	9.154617
ENSRNOG00000002714.8	361.2610557	-0.355536971	0.110032947	3.23118647	0.001232775	0.005195266	Mettl22	10	7113660	7130654	methyltransferase 22, Kin17 lysine [Source:RGD Symbol;Acc:1311433]	34.505908	28.530149	35.840028	33.377111	30.664895	31.889154	26.589207	27.255947
ENSRNOG00000002718.7	0	0					Scgb3a1	10	33968059	33969476	secretoglobin, family 3A, member 1 [Source:RGD Symbol;Acc:727901]	0	0	0	0	0	0	0	0
ENSRNOG00000002721.8	1970.14987	-0.53189268	0.105683314	5.03289174	4.83E-07	5.71E-06	Ndufb4	11	63063795	63070425	NADH:ubiquinone oxidoreductase subunit B4 [Source:RGD Symbol;Acc:1307072]	962.867651	1117.055713	822.916435	1007.773412	725.136577	802.567997	767.15965	760.666321
ENSRNOG00000002722.6	2731.046225	0.355064753	0.086129518	-4.12245141	3.75E-05	0.000259513	Sec14l1	10	102319920	102367068	SEC14-like lipid binding 1 [Source:RGD Symbol;Acc:1563123]	89.887885	64.737104	84.20658	78.309908	121.277302	113.094426	105.783899	115.918419
ENSRNOG00000002723.8	3.989522037	1.461991155	0.913795775	-1.599910171	0.109618513		Sele	13	76403304	76412741	selectin E [Source:RGD Symbol;Acc:3654]	0.033762	0.154593	0.069145	0	0.116437	0.280755	0.174071	0.280292
ENSRNOG00000002724.8	718.292186	-0.225301717	0.085040569	2.649343946	0.008064821	0.025233114	Prpsap2	10	46410835	46445849	phosphoribosyl pyrophosphate synthetase-associated protein 2 [Source:RGD Symbol;Acc:620207]	44.328712	42.425048	44.595562	46.977108	41.916573	43.544585	44.040829	42.324898
ENSRNOG00000002728.8	3.077076274	1.950102696	1.057198155	-1.84459525	0.065096438		Btc	14	16707982	16747049	betacellulin [Source:RGD Symbol;Acc:620275]	0.226004	0	0.132401	0.408012	0.255591	0.978486	1.032413	0.858253
ENSRNOG00000002730.8	299.3069572	0.686412456	0.143460806	-4.784668887	1.71E-06	1.74E-05	Rgs5	13	81836304	81885518	regulator of G-protein signaling 5 [Source:RGD Symbol;Acc:3568]	21.937265	25.161514	30.908467	23.479319	53.477439	43.797213	48.254304	38.98508
ENSRNOG00000002735.7	841.1836967	0.698884146	0.106907338	-6.537288818	6.26E-11	1.67E-09	Dhx9	13	65602323	65639069	DExH-box helicase 9 [Source:RGD Symbol;Acc:1308548]	15.732954	13.193188	19.072091	15.842152	31.170181	27.964014	26.246161	31.212018
ENSRNOG00000002736.9	305.204911	1.223994097	0.133179061	-9.1905896	3.91E-20	4.63E-18	Rabgap1l	13	72468110	73059984	RAB GTPase activating protein 1-like [Source:RGD Symbol;Acc:1304620]	6.395068	6.839944	6.242194	7.777924	18.167384	15.493944	17.37985	20.785364
ENSRNOG00000002746.8	639.2074569	0.059603484	0.102576794	-0.581062071	0.56119862	0.687701429	Fstl1	11	62779783	62948677	follistatin-like 1 [Source:RGD Symbol;Acc:68955]	22.716545	16.226632	20.034084	18.563483	23.27645	21.142705	22.153716	24.192424
ENSRNOG00000002748.8	176.9011874	0.166455954	0.157569856	-1.056394654	0.290787947	0.431953528	Ccdc43	10	87650556	87662818	coiled-coil domain containing 43 [Source:RGD Symbol;Acc:1311929]	7.177345	7.314941	8.41681	10.752464	11.867097	11.164032	9.419261	10.140685
ENSRNOG00000002749.8	3535.586301	0.548571921	0.101837848	-5.386719519	7.18E-08	1.02E-06	Spag9	10	78943479	79077797	sperm associated antigen 9 [Source:RGD Symbol;Acc:1311289]	35.477387	42.69703	44.900814	47.073793	79.7487	66.310779	67.843141	67.415872
ENSRNOG00000002750.9	64.72525597	1.839709639	0.248688709	-7.397640397	1.39E-13	6.11E-12	Rc3h1	13	73173946	73238839	ring finger and CCCH-type domains 1 [Source:RGD Symbol;Acc:1563512]	0.487493	0.972236	0.727132	0.628144	3.335872	2.903487	2.552638	2.767621
ENSRNOG00000002751.7	39.7203656	1.18894401	0.318492076	-3.733041104	0.000189182	0.001050162	Zdhhc15	X	69574124	69701756	zinc finger DHHC-type palmitoyltransferase 15 [Source:RGD Symbol;Acc:1562075]	0.651411	0.867518	0.833421	1.33487	2.880818	2.139778	2.964958	1.501665
ENSRNOG00000002753.8	2314.4234	0.240012192	0.113446503	-2.115642047	0.034375263	0.082294539	Adam11	10	87724234	87741562	ADAM metallopeptidase domain 11 [Source:RGD Symbol;Acc:1307515]	76.77661	47.863529	73.659634	60.45876	87.739994	84.271659	88.917876	81.847233
ENSRNOG00000002754.5	1.023659085	-2.651808717	1.823316545	1.454387459	0.145838915		Areg	14	16972187	16981535	amphiregulin [Source:RGD Symbol;Acc:2149]	0.212285	0.178547	0.326033	0	0	0	0	0.099786
ENSRNOG00000002755.7	4757.893721	0.767779553	0.076674164	-10.01353669	1.33E-23	2.29E-21	Pafah1b1	10	59534117	59591808	platelet-activating factor acetylhydrolase 1b, regulatory subunit 1 [Source:RGD Symbol;Acc:620331]	84.654639	81.970766	90.48911	98.284491	182.754714	166.917471	156.513835	176.283401
ENSRNOG00000002757.8	288.1435751	-0.23669259	0.122753443	1.928195126	0.05383086	0.117506053	Tada2a	10	68966502	69014105	transcriptional adaptor 2A [Source:RGD Symbol;Acc:1309959]	15.513227	17.449633	15.892118	17.580229	15.73565	15.448894	14.529121	18.019455
ENSRNOG00000002759.5	356.9743065	-0.084456327	0.121976282	0.692399587	0.488686425	0.624135208	Lias	14	42876699	42893783	lipoic acid synthetase [Source:RGD Symbol;Acc:1307270]	26.291296	26.895316	22.256429	28.956744	28.77174	31.4486	24.262131	26.829277
ENSRNOG00000002763.7	680.998374	0.851040095	0.123612817	-6.884723704	5.79E-12	1.91E-10	Ulk2	10	46454030	46530407	unc-51 like autophagy activating kinase 2 [Source:RGD Symbol;Acc:1310181]	10.518071	12.685634	16.246558	12.624727	28.448946	24.935704	25.962019	26.708747
ENSRNOG00000002764.10	275.4831291	-0.009377122	0.145581654	0.064411429	0.94864263	0.969807908	Mettl16	10	59640972	59687061	methyltransferase 16, N6-methyladenosine [Source:RGD Symbol;Acc:1593242]	10.127137	13.300128	13.547494	13.501176	16.723919	13.113093	14.669641	12.263285
ENSRNOG00000002767.9	1647.520217	0.501480645	0.08565833	-5.854429391	4.79E-09	8.84E-08	Dlg3	X	65860172	65910322	discs large MAGUK scaffold protein 3 [Source:RGD Symbol;Acc:68423]	46.980058	40.303639	41.995727	50.817703	72.494079	76.583459	64.589705	73.431315
ENSRNOG00000002768.5	96.14276079	-0.539846706	0.256700631	2.103020561	0.035463972	0.084453331	Tmem114	10	7169746	7185251	transmembrane protein 114 [Source:RGD Symbol;Acc:1560593]	10.879256	10.798106	5.7683	7.522557	8.757814	4.025441	6.375052	8.107828
ENSRNOG00000002771.4	0.114820155	0.608626677	3.533811541	-0.172229523	0.863257089		Ereg	14	17027287	17041062	epiregulin [Source:RGD Symbol;Acc:620299]	0	0	0	0	0	0	0	0.256084
ENSRNOG00000002773.3	6579.286459	0.146094881	0.0744001	-1.963638225	0.049572061	0.109835093	Rgs4	13	81936775	81943068	regulator of G-protein signaling 4 [Source:RGD Symbol;Acc:3567]	231.493324	231.027379	222.609762	260.260976	284.609527	302.171645	290.11881	302.496754
ENSRNOG00000002775.7	85.84559189	0.455811775	0.21123151	-2.157877747	0.030937338	0.075324107	Npl	13	65655118	65697372	N-acetylneuraminate pyruvate lyase [Source:RGD Symbol;Acc:1549702]	3.129161	3.602542	3.996925	2.686095	5.774412	3.91479	5.86566	5.291026
ENSRNOG00000002776.7	2.854589828	0.504084153	1.09081155	-0.462118459	0.643996373		Sell	13	76416915	76436456	selectin L [Source:RGD Symbol;Acc:3655]	0.079304	0.011536	0.032283	0.044545	0.037304	0.135441	0.083106	0
ENSRNOG00000002778.7	191.1871797	-0.486111958	0.14696721	3.307621859	0.000940918	0.004122275	Aatf	10	69299037	69392201	apoptosis antagonizing transcription factor [Source:RGD Symbol;Acc:620685]	16.012867	12.027937	13.906626	12.440923	9.996502	13.165303	10.353132	10.130624
ENSRNOG00000002781.8	211.7104972	0.09775332	0.142361836	-0.686653968	0.492300811	0.627144463	Kdsr	13	22862117	22894108	3-ketodihydrosphingosine reductase [Source:RGD Symbol;Acc:1307775]	8.802374	10.24132	7.424435	8.518864	10.578514	10.47768	10.11828	11.287027
ENSRNOG00000002782.6	9.662446649	-0.447184356	0.560891217	0.797274663	0.425291532	0.566901997	Epgn	14	17076774	17084806	epithelial mitogen [Source:RGD Symbol;Acc:1560084]	1.364228	0.431289	0.423102	0.688758	0.693571	0.55989	0.417289	0.699952
ENSRNOG00000002783.9	1.206575418	1.01613271	1.652867781	-0.614769507	0.53870695		Serpinc1	13	73257179	73284293	serpin family C member 1 [Source:RGD Symbol;Acc:1307404]	0	0	0	0.225517	0.088966	0.259935	0.065955	0.079443
ENSRNOG00000002784.7	46.22227713	0.607390913	0.289139953	-2.100681371	0.035668946	0.084815695	Pou3f4	X	75858646	75859923	POU class 3 homeobox 4 [Source:RGD Symbol;Acc:61947]	2.119471	4.071139	4.400215	2.299604	5.423044	5.038612	5.206246	6.655251
ENSRNOG00000002789.6	11.62349511	-0.282834622	0.499721032	0.565985028	0.571403959	0.69689877	AABR07039648.1	9	81115177	81116050		2.634539	1.726211	3.590817	1.860619	2.363234	2.227233	1.283955	3.347929
ENSRNOG00000002790.7	89.61630804	1.120456667	0.212657041	-5.268843506	1.37E-07	1.85E-06	Abcb7	X	69295552	69436858	ATP binding cassette subfamily B member 7 [Source:RGD Symbol;Acc:1303086]	2.076091	1.977448	3.30639	2.67532	7.4205	5.240919	6.352247	5.461174
ENSRNOG00000002792.7	0.368254895	1.940091813	2.990929631	-0.648658462	0.516559159		Cxcl2	14	17181062	17183075	C-X-C motif chemokine ligand 2 [Source:RGD Symbol;Acc:70069]	0	0	0	0	0.292721	0	0	0.131191
ENSRNOG00000002793.6	408.7631593	0.418844695	0.339075481	-1.235255037	0.216735602	0.3467146	Sstr2	10	98664216	98674351	somatostatin receptor 2 [Source:RGD Symbol;Acc:3763]	8.707386	6.711771	4.626375	12.785388	15.815169	14.489522	9.820247	9.346489
ENSRNOG00000002794.6	6.820896539	-0.652432498	0.610377014	1.068900832	0.285114357		Selp	13	76476295	76511845	selectin P [Source:RGD Symbol;Acc:3656]	0.262222	0.22053	0.235663	0.300733	0.214147	0.128009	0.196507	0.191688
ENSRNOG00000002795.8	941.5486894	-0.305621331	0.09504174	3.215653793	0.001301477	0.005453002	Cog1	10	98695423	98709292	component of oligomeric golgi complex 1 [Source:RGD Symbol;Acc:1304594]	37.589325	29.497606	28.490082	32.649348	29.805469	31.205987	28.522756	27.230399
ENSRNOG00000002797.3	6.527130255	-0.068073987	0.643992202	0.105706229	0.915815438		Gpr156	11	62723872	62815435	G protein-coupled receptor 156 [Source:RGD Symbol;Acc:708438]	0.136497	0.150876	0.181956	0.243028	0.088233	0.170257	0.263807	0.234738
ENSRNOG00000002800.8	43.8731148	-0.131444515	0.27295865	0.481554678	0.630122328	0.743908711	Gdpd2	X	65826574	65835361	glycerophosphodiester phosphodiesterase domain containing 2 [Source:RGD Symbol;Acc:1560780]	1.678428	1.920465	2.540385	1.394364	1.737981	1.688015	2.210404	2.114625
ENSRNOG00000002802.4	1.28882022	-1.308422911	1.608243422	0.81357268	0.415889794		Cxcl1	14	17193365	17195215	C-X-C motif chemokine ligand 1 [Source:RGD Symbol;Acc:619869]	0.423291	0	0.426738	0.14091	0	0	0.146951	0.287684
ENSRNOG00000002807.9	1952.709912	-0.173496716	0.091775155	1.89045408	0.058697257	0.126078623	Septin9	10	102409711	102579055	septin 9 [Source:RGD Symbol;Acc:708523]	66.558573	51.998777	55.368724	52.836076	59.130796	63.268475	50.868716	53.231517
ENSRNOG00000002810.7	85.12014846	0.215164046	0.207243272	-1.038219693	0.299167786	0.440957515	Gfpt2	10	34115052	34161329	glutamine-fructose-6-phosphate transaminase 2 [Source:RGD Symbol;Acc:1303097]	2.593121	2.646916	3.092737	2.096629	3.147279	3.269515	4.245214	2.97721
ENSRNOG00000002811.4	296.863211	0.145973654	0.130796291	-1.116038181	0.264405792	0.401848988	Brinp3	13	58413883	58846770	BMP/retinoic acid inducible neural specific 3 [Source:RGD Symbol;Acc:708421]	11.692616	8.751002	8.343169	10.865088	12.977569	11.230009	11.411636	13.736822
ENSRNOG00000002812.4	0	0					Lhx1	10	69396829	69403617	LIM homeobox 1 [Source:RGD Symbol;Acc:71074]	0	0	0	0	0	0	0	0
ENSRNOG00000002813.7	123.7298513	-0.016678366	0.199037469	0.083795105	0.93321934	0.959846702	Dars2	13	73308726	73336934	aspartyl-tRNA synthetase 2 (mitochondrial) [Source:RGD Symbol;Acc:1308286]	5.019773	6.005201	3.671511	4.95116	4.513067	6.483223	6.25182	4.745967
ENSRNOG00000002818.8	2238.122581	-0.152003878	0.088116432	1.725034412	0.084521271	0.16837858	Eftud2	10	87804892	87846079	elongation factor Tu GTP binding domain containing 2 [Source:RGD Symbol;Acc:1560116]	82.084482	68.323903	67.741839	67.669641	71.593993	75.109911	63.614519	79.533928
ENSRNOG00000002820.5	0.513246096	1.250267786	2.46939456	-0.506305394	0.612642277		LOC24906	10	42615555	42623784	RoBo-1 [Source:RGD Symbol;Acc:3683]	0	0	0.088871	0	0.097499	0	0.176137	0
ENSRNOG00000002821.5	1820.553855	0.317571326	0.086205968	-3.683867046	0.000229722	0.001244533	Phlpp1	13	22308548	22530977	PH domain and leucine rich repeat protein phosphatase 1 [Source:RGD Symbol;Acc:621308]	25.930743	22.864556	30.323405	25.648873	38.684464	36.412673	34.645301	37.315167
ENSRNOG00000002823.9	2530.260369	0.569232964	0.090374043	-6.298633414	3.00E-10	6.98E-09	Mapk9	10	34169675	34210178	mitogen-activated protein kinase 9 [Source:RGD Symbol;Acc:628847]	60.365191	53.861463	60.545062	72.924892	107.736068	109.996159	93.089459	103.249036
ENSRNOG00000002826.6	59.78492148	0.39904476	0.235644583	-1.693417921	0.090375946	0.177472542	Hsd17b7	13	82173179	82190017	hydroxysteroid (17-beta) dehydrogenase 7 [Source:RGD Symbol;Acc:2837]	3.401477	3.267649	2.501851	4.21076	6.132335	4.813414	3.917979	5.094395
ENSRNOG00000002827.8	4664.333769	0.188286303	0.09220841	-2.041964543	0.041155049	0.09513972	Rbfox1	10	8152198	9686659	RNA binding fox-1 homolog 1 [Source:RGD Symbol;Acc:1311210]	111.83469	127.087104	103.472046	120.510393	154.909419	137.622746	146.024032	157.506738
ENSRNOG00000002828.8	584.5517446	0.454576329	0.110147662	-4.126972119	3.68E-05	0.000255321	Tob1	10	79160154	79165215	transducer of ErbB-2.1 [Source:RGD Symbol;Acc:621126]	24.090395	25.131326	22.179714	23.02928	32.807558	34.900594	36.684337	41.688127
ENSRNOG00000002829.4	0	0					Ppbp	14	17302326	17303130	pro-platelet basic protein [Source:RGD Symbol;Acc:70548]	0	0	0	0	0	0	0	0
ENSRNOG00000002831.8	42.7346587	0.272886997	0.252954198	-1.078800034	0.28067688	0.420695178	Wfikkn2	10	79186647	79191657	WAP, follistatin/kazal, immunoglobulin, kunitz and netrin domain containing 2 [Source:RGD Symbol;Acc:1305361]	1.376306	1.65479	1.610163	1.42929	2.125958	2.304264	1.842322	2.02992
ENSRNOG00000002832.6	427.2842385	0.194042638	0.145243199	-1.335984331	0.181554395	0.303746386	Slc16a2	X	68723261	68848771	solute carrier family 16 member 2 [Source:RGD Symbol;Acc:628608]	13.641805	8.297768	9.525697	8.330258	15.072116	11.479286	12.2712	12.329756
ENSRNOG00000002833.8	465.7419996	1.450441821	0.126787641	-11.43993064	2.64E-30	1.00E-27	Gsk3b	11	62504316	62648646	glycogen synthase kinase 3 beta [Source:RGD Symbol;Acc:70982]	9.968883	10.99553	13.418097	10.454002	40.53723	35.021158	29.008786	34.049539
ENSRNOG00000002834.7	8.409670621	-0.02150808	0.573410174	0.037509065	0.970079112	0.981967336	Klb	14	42899510	42950799	klotho beta [Source:RGD Symbol;Acc:1308227]	0.102927	0.164625	0.238504	0.309675	0.200519	0.233032	0.285822	0.180888
ENSRNOG00000002835.7	1555.93682	-0.259060113	0.237174314	1.092277275	0.274711246	0.413425409	Luc7l3	10	79240563	79276538	LUC7-like 3 pre-mRNA splicing factor [Source:RGD Symbol;Acc:1307981]	46.46037	91.275641	63.803968	61.058412	61.864895	60.345893	63.129624	64.114284
ENSRNOG00000002839.7	285.6217798	-0.054030995	0.133321876	0.40526729	0.685281048	0.787482116	Slc19a2	13	76601900	76616172	solute carrier family 19 member 2 [Source:RGD Symbol;Acc:1308611]	7.842529	9.185577	10.603279	10.663147	10.112255	9.651864	10.610288	11.201585
ENSRNOG00000002840.5	23694.06507	-0.439253739	0.085096603	5.161824591	2.45E-07	3.10E-06	Atp5f1b	7	515460	567273	ATP synthase F1 subunit beta [Source:RGD Symbol;Acc:621368]	1743.107416	1724.966596	1414.834715	1766.623468	1347.01242	1413.77288	1385.940752	1383.390675
ENSRNOG00000002841.8	2465.23869	0.561740266	0.096800975	-5.803043448	6.51E-09	1.16E-07	Cdc42bpa	13	91684007	91903732	CDC42 binding protein kinase alpha [Source:RGD Symbol;Acc:621406]	22.656539	20.369811	28.20188	24.010619	42.645487	36.336356	39.876055	39.388268
ENSRNOG00000002843.4	0.391313673	-2.142832394	2.653059177	0.807683603	0.419272745		Cxcl6	14	17310426	17313093	C-X-C motif chemokine ligand 6 [Source:RGD Symbol;Acc:708540]	0	0.055788	0.073781	0.072041	0	0	0	0
ENSRNOG00000002844.8	125.4765733	0.459461381	0.16743679	-2.744088558	0.006067917	0.019857762	Usp27x	X	15124596	15125912	ubiquitin specific peptidase 27, X-linked [Source:RGD Symbol;Acc:1564628]	9.22837	7.591764	9.81725	10.487579	16.601549	12.814624	12.550761	15.473018
ENSRNOG00000002845.5	0	0					LOC691286	10	42628272	42636402	similar to RIKEN cDNA 4930504O13 [Source:RGD Symbol;Acc:1586225]	0	0	0	0	0	0	0	0
ENSRNOG00000002848.8	798.0411347	0.220209596	0.084850369	-2.59526974	0.009451671	0.02886213	Maoa	X	6030795	6099593	monoamine oxidase A [Source:RGD Symbol;Acc:61898]	23.671434	25.052695	23.740712	23.931366	32.101982	32.180722	30.618141	31.988797
ENSRNOG00000002851.8	570.3710753	-0.177487063	0.091797586	1.933461119	0.053179418	0.11629478	Fam104a	10	98707410	98728728	family with sequence similarity 104, member A [Source:RGD Symbol;Acc:1563409]	25.28911	22.210818	21.412176	23.485438	24.439906	23.781974	22.033868	21.847323
ENSRNOG00000002852.7	62.19203512	-0.226593976	0.275002928	0.823969321	0.40995699	0.551505658	Myo19	10	69753068	69782450	myosin XIX [Source:RGD Symbol;Acc:1559961]	3.447829	3.019033	1.990198	3.892859	2.685135	3.330267	1.860932	4.073244
ENSRNOG00000002855.8	638.186689	0.122971059	0.093324684	-1.31766917	0.187614419	0.311362392	Rfc1	14	42966324	43041370	replication factor C subunit 1 [Source:RGD Symbol;Acc:620619]	13.64447	13.378748	13.856978	15.932896	18.29074	18.24668	16.63419	16.593643
ENSRNOG00000002858.5	0.390610972	-2.141470991	2.927566168	0.731485086	0.464482911		Or11l3	10	43004087	43013122	olfactory receptor family 11 subfamily L member 3 [Source:RGD Symbol;Acc:1334164]	0	0.018271	0	0.046621	0	0	0	0
ENSRNOG00000002860.6	579.3854565	-0.223697658	0.098817968	2.263734646	0.02359044	0.060203143	Ccdc181	13	76624567	76638224	coiled-coil domain containing 181 [Source:RGD Symbol;Acc:1309708]	34.404424	37.836522	37.728571	36.182013	33.083694	37.73538	34.666603	35.783131
ENSRNOG00000002862.8	12.35392931	1.307065672	0.521438445	-2.506653824	0.012188001	0.035500417	Clcn5	X	15185451	15334264	chloride voltage-gated channel 5 [Source:RGD Symbol;Acc:2362]	0.172543	0.176787	0.223059	0.564649	1.05727	0.648287	0.609676	0.831205
ENSRNOG00000002863.9	396.1485656	2.399633973	0.198492968	-12.08926443	1.20E-33	8.70E-31	Cacna1e	13	66581920	66894450	calcium voltage-gated channel subunit alpha1 E [Source:RGD Symbol;Acc:2246]	1.392485	1.871576	2.04767	1.339244	12.477562	8.797451	6.239849	12.408954
ENSRNOG00000002864.6	2524.986751	0.030269381	0.101792719	-0.297362925	0.766189446	0.850324971	Nacc1	19	23468419	23486528	nucleus accumbens associated 1 [Source:RGD Symbol;Acc:621003]	66.404452	42.021574	57.057262	53.448387	63.974053	62.602312	59.286204	65.111374
ENSRNOG00000002866.7	7.940752	-0.188976348	0.603578912	0.313093027	0.754209987	0.841211833	Rassf6	14	17442789	17473330	Ras association domain family member 6 [Source:RGD Symbol;Acc:1566082]	0.773399	0.255546	0.665011	0.386447	0.364043	0.659832	0.657831	0.3298
ENSRNOG00000002873.9	13.62522607	0.070973551	0.449236491	-0.157987056	0.874466999	0.924412788	Cfap144	10	43509826	43520086	cilia and flagella associated protein 144 [Source:RGD Symbol;Acc:1561932]	1.413793	1.338209	1.743673	2.597976	2.338168	2.228954	1.434534	2.373632
ENSRNOG00000002874.8	894.3564033	-0.018885177	0.155209559	0.121675347	0.903156139	0.941503438	Rbm25	6	103271801	103317854	RNA binding motif protein 25 [Source:RGD Symbol;Acc:1308755]	22.168024	39.207223	34.691434	27.19185	32.252418	36.437865	33.577848	35.888899
ENSRNOG00000002875.8	321.86523	0.451765949	0.11300454	-3.99776814	6.39E-05	0.000411161	Klhl20	13	73363455	73408337	kelch-like family member 20 [Source:RGD Symbol;Acc:1309490]	7.176778	7.235913	7.639797	7.711838	12.13698	10.249327	11.919007	11.623767
ENSRNOG00000002876.5	20.27965246	-0.727247373	0.369044361	1.970623185	0.048766993	0.10841693	Eef2kmt	10	10336974	10347039	eukaryotic elongation factor 2 lysine methyltransferase [Source:RGD Symbol;Acc:1304969]	1.853786	1.478086	1.391815	1.679007	1.474697	0.894998	1.153591	0.813842
ENSRNOG00000002878.7	0	0					Afm	14	17531024	17563870	afamin [Source:RGD Symbol;Acc:628614]	0	0	0	0	0	0	0	0
ENSRNOG00000002879.8	304.2220135	0.092913147	0.128147937	-0.725045981	0.468423823	0.607107178	Psen2	13	91967983	91993174	presenilin 2 [Source:RGD Symbol;Acc:621060]	21.496227	16.102063	18.370323	18.600034	20.657736	26.438985	19.272465	23.020205
ENSRNOG00000002881.7	156.5609281	0.530267713	0.185208068	-2.863091866	0.004195289	0.014553133	Ddr2	13	82195463	82317363	discoidin domain receptor tyrosine kinase 2 [Source:RGD Symbol;Acc:619855]	2.042892	2.363158	2.125607	1.538514	3.965694	3.881388	2.728132	2.683548
ENSRNOG00000002882.9	348.8689656	0.444838414	0.105676971	-4.209416789	2.56E-05	0.000187579	Zcchc2	13	22119568	22166373	zinc finger CCHC-type containing 2 [Source:RGD Symbol;Acc:1310626]	5.557515	4.902023	5.191969	5.602071	8.677796	8.468052	7.955285	7.496834
ENSRNOG00000002883.7	254.4427739	-0.419374693	0.128686355	3.258890131	0.00111849	0.004784779	Alg1	10	10346536	10356750	ALG1, chitobiosyldiphosphodolichol beta-mannosyltransferase [Source:RGD Symbol;Acc:1310700]	17.967017	16.841513	19.753653	14.717731	14.924489	13.726293	14.386018	15.405645
ENSRNOG00000002884.7	209.3712502	0.11673545	0.139608779	-0.836161241	0.4030642	0.545403962	Blzf1	13	76641515	76656999	basic leucine zipper nuclear factor 1 [Source:RGD Symbol;Acc:1562452]	9.086022	9.245373	8.349782	10.907435	13.238087	12.003222	10.669114	10.182402
ENSRNOG00000002886.7	6633.617141	0.474528763	0.094547727	-5.018933564	5.20E-07	6.09E-06	Myh10	10	53394389	53525165	myosin heavy chain 10 [Source:RGD Symbol;Acc:71000]	79.245655	58.058052	75.131459	68.622952	112.506026	115.314845	92.12276	119.5478
ENSRNOG00000002889.4	1.366578524	-0.84666008	1.34116413	0.631287448	0.527852593		Afp	14	17573412	17591480	alpha-fetoprotein [Source:RGD Symbol;Acc:2065]	0.058692	0.142859	0.121502	0.05891	0.065493	0.059323	0.059505	0.059524
ENSRNOG00000002890.6	214.5398278	0.769627639	0.139590823	-5.513454425	3.52E-08	5.35E-07	Slc9c2	13	73424480	73450466	solute carrier family 9, member C2 (putative) [Source:RGD Symbol;Acc:1565820]	9.890828	13.011563	12.768511	12.357295	23.669393	21.76226	23.126609	24.066728
ENSRNOG00000002894.8	909.1818702	0.178847113	0.101625457	-1.759865281	0.078430651	0.158640086	Mnt	10	59699585	59714835	MAX network transcriptional repressor [Source:RGD Symbol;Acc:1308683]	18.956074	15.626815	20.089183	18.328458	26.285051	25.276609	19.970337	21.617589
ENSRNOG00000002895.7	181.7709263	-0.451191619	0.138337557	3.261526587	0.00110814	0.004750347	Nagpa	10	10380264	10388592	N-acetylglucosamine-1-phosphodiester alpha-N-acetylglucosaminidase [Source:RGD Symbol;Acc:1308972]	10.255588	10.80978	9.006154	10.558398	8.405467	8.747465	8.50401	7.896247
ENSRNOG00000002898.8	257.8253718	-0.262554303	0.117316227	2.238004992	0.02522073	0.063746397	Nme7	13	76657367	76786765	NME/NM23 family member 7 [Source:RGD Symbol;Acc:619880]	17.162751	17.576645	18.785363	19.347713	17.286121	16.513082	17.243816	17.414973
ENSRNOG00000002899.5	167.1889061	0.512841174	0.167097781	-3.069108222	0.002146988	0.008289186	Akap10	10	46551532	46608769	A-kinase anchoring protein 10 [Source:RGD Symbol;Acc:1308869]	3.885743	3.257167	4.432637	5.15975	8.181067	6.014666	6.709242	5.926448
ENSRNOG00000002903.8	912.8992261	0.314599752	0.084021503	-3.744276676	0.000180914	0.001012825	Specc1	10	46638809	46912802	sperm antigen with calponin homology and coiled-coil domains 1 [Source:RGD Symbol;Acc:1309718]	15.785357	13.827593	15.875028	14.558523	21.997547	19.451167	21.27289	21.361981
ENSRNOG00000002904.7	1.78393588	-0.509302479	1.257036116	0.405161373	0.685358896		Arr3	X	65698699	65712153	arrestin 3 [Source:RGD Symbol;Acc:621385]	0.449052	0.093518	0.116775	0.226631	0.375767	0	0.209516	0.114546
ENSRNOG00000002905.6	0.546359947	-2.618138329	2.921199508	0.896254543	0.370116831		Ccdc103	10	87846357	87849757	coiled-coil domain containing 103 [Source:RGD Symbol;Acc:1562370]	0	0	0	0.514236	0	0	0	0
ENSRNOG00000002906.6	0.642398531	0.483621711	2.175954254	-0.222257297	0.824113593		Nr1i2	11	62460213	62496658	nuclear receptor subfamily 1, group I, member 2 [Source:RGD Symbol;Acc:69057]	0.047146	0	0	0.048191	0.051119	0	0.094007	0
ENSRNOG00000002907.9	1644.326433	0.272377845	0.089744919	-3.035022467	0.002405178	0.009082248	Plekha6	13	44615011	44754673	pleckstrin homology domain containing A6 [Source:RGD Symbol;Acc:1564395]	22.831313	17.173871	22.599002	18.986919	28.832877	27.56188	25.864037	28.570854
ENSRNOG00000002908.6	1150.727811	-0.226146096	0.084162957	2.687002747	0.007209636	0.022949854	Slc35a4	18	28279750	28284725	solute carrier family 35, member A4 [Source:RGD Symbol;Acc:628792]	48.804726	37.580935	41.341885	41.663846	41.031457	42.759047	37.845938	41.317762
ENSRNOG00000002911.6	127.2549117	-0.626012615	0.173741433	3.603127962	0.000314411	0.001626049	Alb	14	17607381	17622836	albumin [Source:RGD Symbol;Acc:2085]	7.516802	8.889179	7.455462	9.053374	7.179145	6.143999	6.046718	4.800568
ENSRNOG00000002912.9	279.7305955	-0.279888735	0.121273401	2.307915275	0.021003849	0.054852871	Parn	10	1410642	1548560	poly(A)-specific ribonuclease [Source:RGD Symbol;Acc:1565449]	10.230922	11.520371	9.557832	10.539449	9.613556	9.773385	9.607742	10.028557
ENSRNOG00000002914.7	897.2769464	-0.31025785	0.085119948	3.644948785	0.000267445	0.001414533	Trmt1	19	23456756	23466956	tRNA methyltransferase 1 [Source:RGD Symbol;Acc:1305992]	56.084908	43.085385	48.44988	49.428055	46.004261	43.973155	44.140821	44.635034
ENSRNOG00000002915.8	260.1020405	-0.405055436	0.115343969	3.511717525	0.000445221	0.002180105	Trim11	10	43758354	43771138	tripartite motif-containing 11 [Source:RGD Symbol;Acc:1305448]	13.262955	13.424065	13.237266	13.185503	11.077685	11.734632	10.706823	11.725767
ENSRNOG00000002916.8	314.5976498	-0.409041921	0.148530187	2.753931233	0.005888414	0.019371214	Car4	10	69827945	69836501	carbonic anhydrase 4 [Source:RGD Symbol;Acc:2242]	29.618309	35.838207	31.094833	36.848175	25.953157	36.243237	27.628336	23.68036
ENSRNOG00000002917.7	103.2232706	0.335475862	0.18154911	-1.847851872	0.064623775	0.136250972	Sec14l5	10	10396878	10435917	SEC14-like lipid binding 5 [Source:RGD Symbol;Acc:1564638]	2.508764	2.497236	3.243593	2.737528	3.743567	4.093941	3.237329	4.51399
ENSRNOG00000002918.7	13.29532898	-0.596992967	0.49951264	1.195150871	0.232028089	0.364672808	FAM187A	10	87846285	87852471	family with sequence similarity 187, member A [Source:RGD Symbol;Acc:1307851]	0.444259	0.439298	0.697728	0.193349	0.19468	0.319841	0.415099	0.375965
ENSRNOG00000002919.10	11005.69487	-0.410625235	0.12858522	3.193409278	0.001406035	0.005816897	Gfap	10	87852890	87861589	glial fibrillary acidic protein [Source:RGD Symbol;Acc:2679]	626.216349	412.643834	476.057167	347.718511	417.678841	375.796516	364.624381	417.29073
ENSRNOG00000002921.8	0	0					Akap4	X	15435410	15445684	A-kinase anchoring protein 4 [Source:RGD Symbol;Acc:620828]	0	0	0	0	0	0	0	0
ENSRNOG00000002922.4	91.1650827	-0.203534836	0.201513311	1.010031719	0.312480094	0.455562255	Adora2b	10	46940384	46956772	adenosine A2B receptor [Source:RGD Symbol;Acc:2050]	7.346786	4.657627	6.110422	5.078042	7.071889	5.78338	4.415065	5.40766
ENSRNOG00000002923.4	0.648536525	-1.84191132	2.117184723	0.869981395	0.384310572		Zcchc13	X	68643549	68665131	zinc finger CCHC-type containing 13 [Source:RGD Symbol;Acc:1589760]	0.183104	0	0.094132	0.092824	0	0	0	0.090965
ENSRNOG00000002926.6	406.4332355	-0.127667733	0.11289436	1.130860149	0.258113959	0.39470753	Uap1	13	82342946	82377469	UDP-N-acetylglucosamine pyrophosphorylase 1 [Source:RGD Symbol;Acc:1561967]	21.291444	20.227368	17.501633	22.213932	23.953904	20.888561	18.897801	20.297131
ENSRNOG00000002928.7	3184.720842	-0.493187988	0.087800467	5.617145363	1.94E-08	3.11E-07	Guk1	10	43971509	43980107	guanylate kinase 1 [Source:RGD Symbol;Acc:1309638]	420.456502	447.221778	433.535314	379.069711	319.560105	339.35332	351.572693	336.430467
ENSRNOG00000002930.5	51.5770433	-0.074200052	0.272727825	0.272066307	0.785571036	0.863362208	Ppl	10	10450919	10496575	periplakin [Source:RGD Symbol;Acc:1305511]	0.926202	0.469788	1.021624	0.875364	1.004243	1.096709	0.719431	0.682705
ENSRNOG00000002932.7	562.1123143	0.245979039	0.098600026	-2.494715773	0.012605806	0.03648842	Wdr19	14	43042478	43106288	WD repeat domain 19 [Source:RGD Symbol;Acc:1306997]	9.179723	7.840747	9.61883	10.098646	12.516237	11.81459	12.7058	11.934575
ENSRNOG00000002934.8	24378.76541	0.005305549	0.097837348	-0.054228263	0.956753303	0.975003616	Atp1b1	13	76786578	76807459	ATPase Na+/K+ transporting subunit beta 1 [Source:RGD Symbol;Acc:2170]	1300.810262	1354.199653	1002.131118	1339.692546	1423.340334	1429.844252	1393.740111	1414.454575
ENSRNOG00000002935.7	2394.095253	0.123216144	0.076229357	-1.616387037	0.106010659	0.200902644	Ankrd40	10	79282075	79295320	ankyrin repeat domain 40 [Source:RGD Symbol;Acc:1594678]	70.149769	63.142466	74.248586	74.515548	92.19784	84.598161	87.930622	81.231562
ENSRNOG00000002936.8	0.239927581	-0.141804802	3.516693833	0.040323329	0.967835355		Golt1a	13	44760380	44773122	golgi transport 1A [Source:RGD Symbol;Acc:1566310]	0	0.160405	0	0	0	0	0.181665	0
ENSRNOG00000002937.5	15.58971844	-0.423692658	0.655429423	0.646435212	0.517997543	0.650930582	Ren	13	44796091	44807489	renin [Source:RGD Symbol;Acc:3554]	3.161007	1.190285	0.815875	1.436207	5.61468	0.906229	0.433906	0.693297
ENSRNOG00000002940.8	1862.513071	0.520909223	0.07975149	-6.531655047	6.50E-11	1.73E-09	Ankrd17	14	17721932	17862617	ankyrin repeat domain 17 [Source:RGD Symbol;Acc:1562348]	15.099238	13.369525	12.800715	14.440957	24.528596	20.976285	21.407618	23.215523
ENSRNOG00000002941.5	687.8227016	1.561074386	0.116887745	-13.35532986	1.10E-40	2.66E-37	Uhmk1	13	82401187	82416292	U2AF homology motif kinase 1 [Source:RGD Symbol;Acc:2968]	10.383704	11.962528	12.178185	13.158339	44.220334	41.860162	31.812737	41.373734
ENSRNOG00000002943.7	486.8183111	-0.480143346	0.110944881	4.327764758	1.51E-05	0.0001174	Mrpl55	10	43988683	43991841	mitochondrial ribosomal protein L55 [Source:RGD Symbol;Acc:1308161]	71.412093	74.422985	63.705765	79.382937	60.368603	65.599746	52.099076	55.970748
ENSRNOG00000002944.7	308.6692239	-0.167077703	0.133234415	1.254013113	0.209837239	0.338450937	C10h1orf35	10	43993668	43997289	similar to human chromosome 1 open reading frame 35 [Source:RGD Symbol;Acc:1304587]	11.70629	14.900485	14.857525	13.534368	12.90434	15.051042	12.215235	15.204549
ENSRNOG00000002947.9	71.19086154	-0.155515954	0.241469383	0.64404005	0.519549464	0.652200391	Dpt	13	77123115	77151639	dermatopontin [Source:RGD Symbol;Acc:1307176]	6.341908	2.983494	5.119144	5.140189	6.24719	5.358507	3.698227	4.406454
ENSRNOG00000002948.8	25.43291573	0.141000101	0.333460591	-0.422838875	0.672412822	0.777142987	Abcc3	10	79296693	79342595	ATP binding cassette subfamily C member 3 [Source:RGD Symbol;Acc:71101]	0.460503	0.355858	0.631706	0.349278	0.51642	0.595868	0.574524	0.535135
ENSRNOG00000002949.8	1310.759015	-0.361940433	0.089617578	4.038721443	5.37E-05	0.000354893	Pgs1	10	103214646	103250254	phosphatidylglycerophosphate synthase 1 [Source:RGD Symbol;Acc:1305052]	76.324187	65.458931	60.039873	60.560684	60.784115	58.041489	54.356287	57.001327
ENSRNOG00000002950.4	41.79641755	-0.674323262	0.282594465	2.386187082	0.017024088	0.046553764	Lyl1	19	23452140	23455007	LYL1, basic helix-loop-helix family member [Source:RGD Symbol;Acc:1359244]	4.841243	4.196695	3.986219	2.553534	2.460982	2.756289	3.430037	2.376335
ENSRNOG00000002951.7	0.640153989	-0.679677466	2.178514494	0.311991252	0.755047171		Ccnb3	X	15478065	15542885	cyclin B3 [Source:RGD Symbol;Acc:1564367]	0	0	0.025928	0.043472	0.025907	0	0	0.023423
ENSRNOG00000002956.8	734.7531393	0.235247	0.099720895	-2.359054234	0.018321578	0.049290603	Stim2	14	56878645	57004179	stromal interaction molecule 2 [Source:RGD Symbol;Acc:1304641]	22.283932	18.040654	20.880063	23.81838	27.387156	26.275058	27.724582	31.061127
ENSRNOG00000002959.8	26.51283187	1.343998003	0.360174087	-3.731523313	0.000190325	0.001055308	Shroom4	X	15869065	16076869	shroom family member 4 [Source:RGD Symbol;Acc:1563434]	0.363398	0.30281	0.219907	0.30449	0.976428	1.084991	0.490333	0.874352
ENSRNOG00000002960.6	276.3909666	-0.316701161	0.120903949	2.619444313	0.008807315	0.027191316	Ndp	X	5796487	5820934	norrin cystine knot growth factor NDP [Source:RGD Symbol;Acc:1563968]	15.841517	16.149308	19.384736	19.309877	16.524356	16.025123	15.144879	16.267425
ENSRNOG00000002963.6	261.1954506	-0.428083718	0.135272029	3.164613711	0.00155289	0.006337386	C1ql1	10	87902137	87909310	complement C1q like 1 [Source:RGD Symbol;Acc:1306039]	36.114369	24.664742	30.030735	24.357058	24.06267	24.643793	23.80379	23.676972
ENSRNOG00000002964.4	0.991245606	-0.062515508	1.82126708	0.034325283	0.972617764		Xcl1	13	77248717	77252329	X-C motif chemokine ligand 1 [Source:RGD Symbol;Acc:620452]	0	0.639652	0.762719	0	0.83553	0	0	0.752709
ENSRNOG00000002968.6	5.927067109	-0.008794203	0.865667733	0.010158867	0.991894537		Tnfsf4	13	73723329	73746788	TNF superfamily member 4 [Source:RGD Symbol;Acc:619816]	0.071026	0.629189	0.793885	0.070064	0.585628	0.07554	0.822747	0.302393
ENSRNOG00000002969.8	260.827989	0.517359044	0.154823019	-3.341615783	0.000832923	0.003726369	Itpkb	13	92069216	92162004	inositol-trisphosphate 3-kinase B [Source:RGD Symbol;Acc:2932]	6.396923	4.89435	5.645787	4.304824	10.368655	8.79001	6.369676	8.812128
ENSRNOG00000002970.7	33.22953183	-0.445709083	0.325931677	1.367492376	0.171471025	0.290746472	Zswim7	10	46957525	46969671	zinc finger, SWIM-type containing 7 [Source:RGD Symbol;Acc:1310324]	4.009088	7.592431	5.121521	4.259338	3.204437	5.142304	5.005708	4.177256
ENSRNOG00000002972.6	2.729320798	-0.143733354	0.99636003	0.144258451	0.885296387		Spata46	13	82541183	82544808	spermatogenesis associated 46 [Source:RGD Symbol;Acc:1565283]	0.892349	0.316603	0.365397	0.368683	0.38999	1.038	0.360869	0.172624
ENSRNOG00000002974.7	0	0					Cdx4	X	68326874	68335461	caudal type homeo box 4 [Source:RGD Symbol;Acc:1561529]	0	0	0	0	0	0	0	0
ENSRNOG00000002975.5	0	0					AABR07037243.1	X	16093778	16094386	similar to cysteine-rich protein 2 [Source:RGD Symbol;Acc:1563606]	0	0	0	0	0	0	0	0
ENSRNOG00000002976.8	76.19353696	0.040957248	0.241407149	-0.169660459	0.865277172	0.918189805	Cfap91	11	62413602	62457293	cilia and flagella associated protein 91 [Source:RGD Symbol;Acc:1305539]	1.907333	2.231661	2.207551	2.221564	2.816281	3.332933	2.395644	1.435991
ENSRNOG00000002977.7	842.1580959	0.155344829	0.100467028	-1.546226988	0.122049758	0.224656723	Ttc19	10	46969727	46997789	tetratricopeptide repeat domain 19 [Source:RGD Symbol;Acc:1582808]	37.903099	40.439857	36.126829	45.320085	48.321314	48.532098	49.52184	54.420947
ENSRNOG00000002978.5	1.679471187	-0.241026939	1.351107872	0.178392076	0.858415072		Faslg	13	74154954	74162215	Fas ligand [Source:RGD Symbol;Acc:3880]	0.075999	0.119984	0.234169	0.075982	0.258683	0	0.233705	0
ENSRNOG00000002979.5	44.7998115	-0.333190288	0.262133471	1.27107113	0.203703345	0.331479438	Tbx19	13	77450849	77504163	T-box transcription factor 19 [Source:RGD Symbol;Acc:1310145]	1.825981	1.314285	2.007399	1.849531	1.143843	1.705392	1.763018	1.571272
ENSRNOG00000002980.8	464.1532334	0.036900907	0.107682832	-0.342681435	0.731838131	0.823182646	Tsr1	10	59760409	59771864	TSR1, ribosome maturation factor [Source:RGD Symbol;Acc:2322150]	13.004106	15.068526	13.735504	15.683224	17.320084	17.149676	15.105869	17.11995
ENSRNOG00000002983.8	522.799456	0.964242201	0.132332908	-7.286488408	3.18E-13	1.30E-11	Nfix	19	23355498	23448265	nuclear factor I X [Source:RGD Symbol;Acc:69080]	30.376659	19.567795	30.287647	21.968209	63.274461	51.451401	55.940775	53.244242
ENSRNOG00000002984.6	10.91836724	0.71526987	0.549963243	-1.300577591	0.193403082	0.318591629	Bmp15	X	16169123	16174187	bone morphogenetic protein 15 [Source:RGD Symbol;Acc:70990]	0.770619	0.420412	0.97613	0.515848	1.240817	0.605029	2.083555	0.954471
ENSRNOG00000002986.7	9.004257148	-0.373545773	0.577013658	0.647377697	0.517387527	0.650333626	Efhc2	X	5360617	5560970	EF-hand domain containing 2 [Source:RGD Symbol;Acc:1563388]	0.235103	0.65539	0.38286	0.507314	0.332188	0.301796	0.295576	0.650192
ENSRNOG00000002989.7	1665.227147	-0.098284027	0.096443789	1.019080936	0.308164544	0.451090479	Nmt1	10	87988826	88022648	N-myristoyltransferase 1 [Source:RGD Symbol;Acc:628642]	88.08354	82.472614	66.399598	82.680386	89.981226	85.70215	83.463655	77.702933
ENSRNOG00000002991.8	798.0280141	0.007904948	0.10345926	-0.076406387	0.939095789	0.964107218	Srr	10	59769571	59787011	serine racemase [Source:RGD Symbol;Acc:735094]	40.736623	38.304781	31.861332	42.245293	45.818197	44.360566	38.273923	45.42352
ENSRNOG00000002997.7	864.4933579	-0.240454304	0.130098959	1.848241567	0.064567405	0.136171846	Nherf2	10	13662461	13673049	NHERF family PDZ scaffold protein 2 [Source:RGD Symbol;Acc:620380]	71.319237	44.907674	53.982964	64.835723	66.781798	55.447269	55.031439	46.215441
ENSRNOG00000002999.6	499.2706377	-0.3567842	0.098996216	3.604018575	0.000313335	0.001622225	Timmdc1	11	62229058	62254699	translocase of inner mitochondrial membrane domain containing 1 [Source:RGD Symbol;Acc:1359380]	25.497984	23.70343	23.68054	24.384101	21.550778	21.730473	22.968578	19.284637
ENSRNOG00000003003.7	305.7474629	0.165807806	0.120657659	-1.374200419	0.169379471	0.288568293	Tbc1d19	14	57084311	57200202	TBC1 domain family, member 19 [Source:RGD Symbol;Acc:1304958]	13.234608	13.506309	12.452894	16.466891	18.31143	18.401889	16.396196	17.379797
ENSRNOG00000003005.7	461.8159657	-0.074585717	0.123001542	0.606380346	0.544262216	0.673318094	Rasgef1c	10	34227483	34293675	RasGEF domain family, member 1C [Source:RGD Symbol;Acc:1311549]	26.609816	22.840432	18.609765	19.47304	22.947011	25.067886	23.758589	21.964053
ENSRNOG00000003008.7	0	0					LOC100361671	X	68228994	68229275	HIG1 domain family, member 1A-like [Source:RGD Symbol;Acc:2319702]	0	0	0	0	0	0	0	0
ENSRNOG00000003009.9	0	0					RGD1562521	X	68187704	68219986	similar to Ppnx [Source:RGD Symbol;Acc:1562521]	0	0	0	0	0	0	0	0
ENSRNOG00000003011.8	993.4748599	-0.311158882	0.091501576	3.400584932	0.000672418	0.003106363	Gadd45gip1	19	23320159	23323236	GADD45G interacting protein 1 [Source:RGD Symbol;Acc:1309249]	76.698041	65.377509	63.362539	65.179405	57.832826	64.358015	56.88781	66.568972
ENSRNOG00000003013.7	128.3101617	0.079533828	0.156658519	-0.507689135	0.611671369	0.729513997	Rpgr	X	12566645	12747882	retinitis pigmentosa GTPase regulator [Source:RGD Symbol;Acc:1560136]	5.433884	4.582909	6.004503	4.690665	6.10903	6.158177	6.141842	6.141984
ENSRNOG00000003014.8	305.6336097	-0.007655431	0.13014708	0.05882138	0.953094379	0.972469771	Poglut1	11	62198513	62226434	protein O-glucosyltransferase 1 [Source:RGD Symbol;Acc:1306248]	11.510202	10.139055	13.235333	10.422531	12.337779	11.772163	14.584992	11.929835
ENSRNOG00000003018.6	173.7706706	-0.097727154	0.142035726	0.688046288	0.491423633	0.626523956	Olfml2b	13	82869433	82906607	olfactomedin-like 2B [Source:RGD Symbol;Acc:1309257]	5.507182	5.571048	6.459455	5.321708	5.79923	6.351465	6.352414	5.574583
ENSRNOG00000003019.7	722.5770431	0.182881014	0.098272354	-1.860960951	0.062749691	0.133291225	Ubn1	10	10496576	10532010	ubinuclein 1 [Source:RGD Symbol;Acc:1311582]	9.871515	10.206298	10.640759	11.513298	15.681355	13.049126	12.617234	12.810018
ENSRNOG00000003020.7	1.317695278	-0.00031277	1.502590847	0.000208154	0.999833918		Slc25a47	6	127767305	127773005	solute carrier family 25, member 47 [Source:RGD Symbol;Acc:1303247]	0.072738	0.130609	0.073213	0.0764	0.0754	0	0	0.32028
ENSRNOG00000003025.5	1028.559264	0.28035031	0.123503178	-2.26998458	0.023208519	0.059376838	AABR07039336.2	X	68173987	68176666	nucleosome assembly protein 1-like 2 [Source:RGD Symbol;Acc:1563260]	32.572333	47.67213	36.542309	38.453517	55.74067	51.001763	52.431722	54.774508
ENSRNOG00000003026.8	729.5751335	0.012168261	0.110794529	-0.109827274	0.91254636	0.947330291	Rad23a	19	23314797	23320695	RAD23 homolog A, nucleotide excision repair protein [Source:RGD Symbol;Acc:1309899]	53.366394	40.748167	39.258357	38.499546	46.212668	53.901554	46.119013	48.717779
ENSRNOG00000003028.8	46.19807996	-0.231598204	0.308239295	0.751358465	0.452436952	0.592843613	Dnah17	10	103249363	103364901	dynein, axonemal, heavy chain 17 [Source:RGD Symbol;Acc:1563805]	0.320218	0.203976	0.51303	0.31366	0.202937	0.333849	0.323441	0.421017
ENSRNOG00000003029.7	9775.811266	-0.389169294	0.073271861	5.31130623	1.09E-07	1.50E-06	Calr	19	23308351	23313414	calreticulin [Source:RGD Symbol;Acc:620288]	730.177226	682.023757	621.801319	670.130826	569.422505	566.786286	581.984313	608.788572
ENSRNOG00000003030.7	0	0					Awat2	X	65481929	65527625	acyl-CoA wax alcohol acyltransferase 2 [Source:RGD Symbol;Acc:1565111]	0	0	0	0	0	0	0	0
ENSRNOG00000003031.8	4380.692226	0.671871169	0.08508463	-7.89650457	2.87E-15	1.69E-13	Atp2b4	13	45156146	45255246	ATPase plasma membrane Ca2+ transporting 4 [Source:RGD Symbol;Acc:621305]	50.027028	42.2634	42.612745	48.67462	87.667452	85.142353	69.163524	87.800721
ENSRNOG00000003033.6	340.0537697	-0.190098509	0.117645012	1.615865443	0.106123408	0.20105031	Plcd3	10	88026740	88048296	phospholipase C, delta 3 [Source:RGD Symbol;Acc:1310903]	11.357891	9.406061	12.266692	9.925952	11.978113	9.964089	9.718665	10.775267
ENSRNOG00000003038.8	104.9789857	0.02221781	0.20271818	-0.109599494	0.912727012	0.947330291	Sft2d2	13	77484636	77504112	SFT2 domain containing 2 [Source:RGD Symbol;Acc:1310623]	2.387354	1.526027	2.496619	1.80383	2.512037	1.745232	2.639044	2.450467
ENSRNOG00000003039.8	0	0					Wnt3a	10	44034194	44078324	Wnt family member 3A [Source:RGD Symbol;Acc:1308057]	0	0	0	0	0	0	0	0
ENSRNOG00000003041.9	476.5564615	0.122625482	0.108740482	-1.127689337	0.259451142	0.39623521	Smg6	10	59786258	60014395	SMG6 nonsense mediated mRNA decay factor [Source:RGD Symbol;Acc:1595918]	8.09623	5.826628	7.37517	6.901142	9.600571	8.257708	7.785392	8.898788
ENSRNOG00000003042.9	452.870658	-0.071063497	0.104901237	0.677432398	0.498131648	0.63223224	Mettl13	13	74886155	74899870	methyltransferase 13, eEF1A lysine and N-terminal methyltransferase [Source:RGD Symbol;Acc:1311526]	15.523371	14.729051	13.647929	14.676619	14.316622	16.793931	14.810452	16.921338
ENSRNOG00000003048.7	421.1300308	0.1027016	0.121409672	-0.845909547	0.397603206	0.539961889	Tiprl	13	77527176	77552074	TOR signaling pathway regulator [Source:RGD Symbol;Acc:1310442]	23.7114	29.058081	24.112929	31.105688	33.101009	33.142503	33.351219	31.574803
ENSRNOG00000003049.8	692.0656538	-0.638956428	0.108274107	5.901285597	3.61E-09	6.88E-08	Hsd17b10	X	21089122	21109488	hydroxysteroid (17-beta) dehydrogenase 10 [Source:RGD Symbol;Acc:69231]	121.032807	128.154947	107.914603	106.979025	87.388664	86.288621	88.693543	74.343045
ENSRNOG00000003050.7	2368.273865	0.008242786	0.09451699	-0.087209569	0.930504934	0.958482948	Tbc1d9b	10	34459953	34497145	TBC1 domain family member 9B [Source:RGD Symbol;Acc:1310147]	60.711023	41.465656	53.16344	48.720777	61.093111	58.411306	52.099492	59.10639
ENSRNOG00000003052.6	164.0904063	-0.180761714	0.149471859	1.209336094	0.226533749	0.358422214	Cox18	14	17865857	17877480	cytochrome c oxidase assembly factor COX18 [Source:RGD Symbol;Acc:1559547]	15.338428	17.09681	12.760514	15.188846	14.651047	15.269528	14.869727	15.510015
ENSRNOG00000003059.9	8.76817656	-0.653655747	0.565381237	1.156132721	0.247626874	0.382787559	Optc	13	45355148	45365237	opticin [Source:RGD Symbol;Acc:1304916]	0.681411	0.825425	0.76432	0.42127	0.292555	0.713378	0.53986	0.385681
ENSRNOG00000003062.8	8.593166313	-1.13509908	0.625024686	1.816086797	0.069357059	0.144252703	LOC679960	X	67672596	67673816	similar to kelch domain containing 2 [Source:RGD Symbol;Acc:1598110]	0.756163	1.712749	0.886774	1.403068	0.368318	0.776314	0.221837	1.107242
ENSRNOG00000003063.9	288.5595287	0.372028397	0.143931723	-2.584756082	0.009744791	0.029530598	Phka1	X	67601302	67738455	phosphorylase kinase regulatory subunit alpha 1 [Source:RGD Symbol;Acc:621522]	6.360131	4.686077	5.982813	5.193126	9.883852	6.970567	8.633524	6.852389
ENSRNOG00000003064.7	16.77156077	-0.314347652	0.412437465	0.762170457	0.445958276	0.586829939	Bst1	14	67252998	67270180	bone marrow stromal cell antigen 1 [Source:RGD Symbol;Acc:620344]	1.502747	1.079537	1.579749	1.773999	1.965765	1.120038	0.859324	1.447771
ENSRNOG00000003065.6	2615.450374	0.02629773	0.087200007	-0.301579444	0.76297268	0.847780005	Glyr1	10	10532154	10567637	glyoxylate reductase 1 homolog [Source:RGD Symbol;Acc:1309459]	90.924148	66.587463	78.101804	88.003828	90.884285	90.554121	92.461799	96.251982
ENSRNOG00000003066.8	318.8112631	0.106632465	0.143783477	-0.741618346	0.458318605	0.59862839	Wnt9a	10	44094140	44121133	Wnt family member 9A [Source:RGD Symbol;Acc:1305018]	9.901149	9.590182	6.940539	9.880394	11.087017	13.254342	10.176634	9.628332
ENSRNOG00000003067.4	0.114820155	0.608626677	3.533811541	-0.172229523	0.863257089		Npffr2	14	18513277	18521919	neuropeptide FF receptor 2 [Source:RGD Symbol;Acc:620168]	0	0	0	0	0	0	0	0.102898
ENSRNOG00000003068.6	69.92523408	-0.11828132	0.231315706	0.511341499	0.609111951	0.727433542	Mrnip	10	34501384	34525469	MRN complex interacting protein [Source:RGD Symbol;Acc:1564036]	7.069726	7.424423	5.122298	4.931063	6.349097	7.705315	4.730884	6.885254
ENSRNOG00000003069.5	106.1661813	0.262013234	0.23161938	-1.131223274	0.257961128	0.394680819	Cd38	14	67172063	67211986	CD38 molecule [Source:RGD Symbol;Acc:2303]	3.592983	2.356191	5.909479	4.071338	4.603946	4.968369	5.683543	6.019625
ENSRNOG00000003070.5	68.46219047	-0.285848297	0.213220717	1.340621593	0.180043343	0.301707225	Pigl	10	47141780	47200145	phosphatidylinositol glycan anchor biosynthesis, class L [Source:RGD Symbol;Acc:620437]	4.835665	4.071089	3.700744	4.218533	4.029514	4.153668	2.869426	4.513006
ENSRNOG00000003071.8	233.7442329	0.101987057	0.140947676	-0.723580976	0.469323024	0.607836602	Vamp4	13	74919880	74933686	vesicle-associated membrane protein 4 [Source:RGD Symbol;Acc:1309753]	52.572328	70.988927	57.691379	64.611284	80.893277	76.454001	66.86237	75.360386
ENSRNOG00000003073.7	42.82512202	1.027032368	0.33585299	-3.057981911	0.00222833	0.008539373	Gpr161	13	77577739	77619613	G protein-coupled receptor 161 [Source:RGD Symbol;Acc:1563245]	0.709056	1.614885	0.765567	1.202886	2.63398	2.614948	1.400457	3.375646
ENSRNOG00000003075.7	88.53022764	-0.022015831	0.198036177	0.111170751	0.911480945	0.946852825	Tmem39a	11	62160631	62189964	transmembrane protein 39a [Source:RGD Symbol;Acc:1306421]	3.890614	4.806802	5.674739	4.426792	6.096862	4.474025	5.439851	4.936178
ENSRNOG00000003076.8	498.658309	0.037729867	0.128777453	-0.292985039	0.769533587	0.852710464	Rbms2	7	560648	600232	RNA binding motif, single stranded interacting protein 2 [Source:RGD Symbol;Acc:1304813]	19.588523	11.887485	15.796467	15.208466	18.262745	15.781862	18.848571	18.92032
ENSRNOG00000003078.8	1599.359821	-0.085895733	0.084795286	1.012977692	0.311070816	0.45391971	Dcaf6	13	77626307	77727512	DDB1 and CUL4 associated factor 6 [Source:RGD Symbol;Acc:1561961]	57.375346	51.303885	48.004714	59.876517	61.651497	58.069582	55.834335	54.471621
ENSRNOG00000003081.7	40.29376736	-0.094174272	0.276324881	0.340809962	0.73324665	0.823919212	Ribc1	X	21091717	21103200	RIB43A domain with coiled-coils 1 [Source:RGD Symbol;Acc:1359621]	1.955529	2.098014	3.328507	2.112301	2.275105	2.886409	2.390812	2.454693
ENSRNOG00000003084.6	1106.944313	-0.017109246	0.07494704	0.228284482	0.819425088	0.887715629	Parp1	13	92307586	92339404	poly (ADP-ribose) polymerase 1 [Source:RGD Symbol;Acc:2053]	33.450364	29.271214	30.055985	31.310268	36.456115	35.366229	33.011044	33.38049
ENSRNOG00000003085.3	0	0					Mycs	X	17038263	17039555	myc-like oncogene, s-myc protein [Source:RGD Symbol;Acc:3133]	0	0	0	0	0	0	0	0
ENSRNOG00000003086.8	309.3164241	-0.588105722	0.113522885	5.180503661	2.21E-07	2.84E-06	Cenpv	10	47214490	47228761	centromere protein V [Source:RGD Symbol;Acc:1565681]	33.03777	33.530654	33.70932	30.165285	24.403112	23.452509	25.632699	24.422383
ENSRNOG00000003088.7	120.9522931	0.530834351	0.187474042	-2.831508537	0.0046329	0.015800731	Arhgap31	11	62038635	62151564	Rho GTPase activating protein 31 [Source:RGD Symbol;Acc:1306093]	2.252023	1.773521	2.737514	1.54675	3.806051	3.594897	2.931179	3.195908
ENSRNOG00000003094.8	0.751286087	-1.191314466	2.26668227	0.525576293	0.599182632		Cmahp	17	40583667	40642275	cytidine monophospho-N-acetylneuraminic acid hydroxylase, pseudogene [Source:RGD Symbol;Acc:1311930]	0.145908	0.00912	0	0	0	0	0.074601	0
ENSRNOG00000003095.5	1.531682999	-0.094111458	1.641701709	0.057325553	0.954285865		Fgfbp1	14	67104545	67107496	fibroblast growth factor binding protein 1 [Source:RGD Symbol;Acc:621211]	0.103108	0	0	0.519569	0	0.209466	0.423331	0
ENSRNOG00000003098.8	321.9527141	-0.168544771	0.129736369	1.299132794	0.193898361	0.319196535	Prom1	14	66990160	67094527	prominin 1 [Source:RGD Symbol;Acc:69367]	8.891796	9.032369	11.05349	10.248828	11.264138	10.317466	9.758226	8.033123
ENSRNOG00000003099.7	2817.177853	0.330194551	0.078411306	-4.211057928	2.54E-05	0.000186504	Ubqln2	X	17853114	17856505	ubiquilin 2 [Source:RGD Symbol;Acc:1563566]	76.989489	74.532248	70.651592	85.932884	111.800016	107.076651	103.517351	114.404252
ENSRNOG00000003100.6	93.86579014	-0.221652431	0.197626994	1.121569614	0.262045477	0.399227168	Dusp12	13	83122193	83131285	dual specificity phosphatase 12 [Source:RGD Symbol;Acc:68375]	8.141073	11.21791	9.295092	8.741315	7.476094	10.496155	9.073516	9.253726
ENSRNOG00000003104.8	404.1122762	-0.375558393	0.120249024	3.123172057	0.001789131	0.007129865	Trpv2	10	47272931	47294260	transient receptor potential cation channel, subfamily V, member 2 [Source:RGD Symbol;Acc:3965]	19.437232	16.045978	13.165423	15.748418	13.868629	14.695734	13.441919	13.902081
ENSRNOG00000003105.7	90.2996006	-0.450945762	0.201030169	2.243174569	0.02488556	0.063031499	Kif19	10	99799400	99826546	kinesin family member 19 [Source:RGD Symbol;Acc:1559936]	2.389161	2.002939	3.173123	2.192438	1.725378	2.22811	1.844133	2.242015
ENSRNOG00000003108.7	857.7793844	-0.433570302	0.100625612	4.308747	1.64E-05	0.000126636	Acbd4	10	88048108	88058500	acyl-CoA binding domain containing 4 [Source:RGD Symbol;Acc:1308404]	49.791058	52.32384	54.112552	61.409939	46.784899	47.563049	47.23846	40.181922
ENSRNOG00000003109.4	468.9746767	-0.363971496	0.119971689	3.033811545	0.002414852	0.009106885	Btbd17	10	99826132	99832624	BTB domain containing 17 [Source:RGD Symbol;Acc:1563331]	24.399582	17.042717	19.68294	18.139739	19.738362	16.903482	17.372893	15.282945
ENSRNOG00000003110.4	0	0					Mageb5	X	56478948	56496921	MAGE family member B5 [Source:RGD Symbol;Acc:1563078]	0	0	0	0	0	0	0	0
ENSRNOG00000003114.7	186.3878836	-0.082239402	0.156427877	0.525733672	0.599073265	0.719398435	B4galt4	11	61995814	62021671	beta-1,4-galactosyltransferase 4 [Source:RGD Symbol;Acc:1307880]	10.847204	8.634705	11.209086	7.993359	10.562315	8.757824	11.717989	10.035884
ENSRNOG00000003116.9	479.6434004	-0.059725209	0.107129114	0.557506799	0.577181215	0.701459094	Dph1	10	60026048	60039850	diphthamide biosynthesis 1 [Source:RGD Symbol;Acc:1562694]	23.402489	18.882972	25.786043	21.267803	25.5147	24.320721	21.863072	24.755571
ENSRNOG00000003117.7	1307.011175	-0.060539599	0.091739793	0.659905554	0.50931444	0.642476676	Psmd12	10	92438298	92457287	proteasome 26S subunit, non-ATPase 12 [Source:RGD Symbol;Acc:1359305]	89.692892	95.692098	82.315493	100.976807	97.881784	106.725768	93.799904	100.876704
ENSRNOG00000003119.5	0	0					Gc	14	18632135	18667567	GC, vitamin D binding protein [Source:RGD Symbol;Acc:2667]	0	0	0	0	0	0	0	0
ENSRNOG00000003120.6	273.8174778	-0.170145772	0.138206806	1.231095469	0.21828716	0.348463931	Prelp	13	45370533	45380270	proline and arginine rich end leucine rich repeat protein [Source:RGD Symbol;Acc:620226]	24.479127	17.310071	25.823689	22.332908	19.537691	23.546921	24.173828	22.324807
ENSRNOG00000003121.7	1515.706518	-0.069202792	0.081005676	0.854295588	0.392941231	0.536052691	Rtn4rl1	10	60043002	60116978	reticulon 4 receptor-like 1 [Source:RGD Symbol;Acc:727812]	52.051681	42.051324	44.731662	46.620704	49.971668	53.699012	44.822449	50.512741
ENSRNOG00000003122.8	168.5815791	-0.224547146	0.142269357	1.578324037	0.114491187	0.213324324	Hdac8	X	67385289	67592923	histone deacetylase 8 [Source:RGD Symbol;Acc:1562895]	10.763637	9.878916	11.023698	10.514918	9.927335	9.413676	11.558047	9.716111
ENSRNOG00000003123.9	826.5955864	-0.171398673	0.081938485	2.091796964	0.036456682	0.086362068	Rpa1	10	60148793	60199949	replication protein A1 [Source:RGD Symbol;Acc:1307376]	34.786993	30.497917	32.858943	33.098993	34.333526	32.508975	33.611013	30.782782
ENSRNOG00000003125.6	2769.727066	-0.449340375	0.069554123	6.460298206	1.04E-10	2.65E-09	Rogdi	10	10567834	10572452	rogdi atypical leucine zipper [Source:RGD Symbol;Acc:1560021]	246.57085	219.778177	222.344529	214.655764	185.693208	192.627931	176.875045	190.42006
ENSRNOG00000003127.5	131.6859683	-0.13140757	0.194529169	0.675516023	0.499347975	0.633124538	Spryd4	7	633394	637557	SPRY domain containing 4 [Source:RGD Symbol;Acc:1306649]	8.217181	11.934344	6.906741	9.569653	10.550588	8.477731	10.269482	8.715555
ENSRNOG00000003129.8	213.2463466	-0.118269214	0.144995871	0.815672979	0.414687197	0.55610942	Zfp496	10	44268928	44287651	zinc finger protein 496 [Source:RGD Symbol;Acc:1304611]	7.428589	4.594786	5.727661	6.022061	6.868111	5.800375	6.166644	5.751686
ENSRNOG00000003131.8	794.3614137	-0.061703874	0.090886622	0.678910406	0.497194632	0.631264644	Traf7	10	13533570	13552203	TNF receptor associated factor 7 [Source:RGD Symbol;Acc:1559653]	32.800949	27.842058	34.891241	29.256645	35.210372	34.242835	33.312804	31.904426
ENSRNOG00000003132.8	0.34602786	0.601300437	2.822891291	-0.213008712	0.831320168		Mip	7	647315	654400	major intrinsic protein of lens fiber [Source:RGD Symbol;Acc:3090]	0	0.041169	0	0	0	0.049711	0	0.049323
ENSRNOG00000003134.5	299.2567798	1.588745958	0.201762478	-7.874338034	3.43E-15	1.99E-13	Slc4a4	14	18845159	19272883	solute carrier family 4 member 4 [Source:RGD Symbol;Acc:68936]	3.243973	3.882611	6.31697	3.794232	19.091052	11.086916	11.806266	16.68136
ENSRNOG00000003135.8	1.285184938	-0.834467056	1.434905243	0.581548545	0.56087081		Fcrlb	13	83149751	83155957	Fc receptor-like B [Source:RGD Symbol;Acc:1563018]	0.08119	0.074368	0.244582	0.086376	0.164662	0	0.077057	0.068803
ENSRNOG00000003136.7	2.027096424	1.548954704	1.29944847	-1.192009332	0.233257586		Fcrla	13	83160398	83170762	Fc receptor-like A [Source:RGD Symbol;Acc:1306176]	0.203988	0.088319	0.10451	0	0.111024	0.197875	0.102372	0.888239
ENSRNOG00000003137.7	0	0					Septin12	10	10581008	10590581	septin 12 [Source:RGD Symbol;Acc:1565511]	0	0	0	0	0	0	0	0
ENSRNOG00000003139.8	1635.286494	0.056389327	0.081026565	-0.695936292	0.486468728	0.622182398	Smc1a	X	21103282	21148056	structural maintenance of chromosomes 1A [Source:RGD Symbol;Acc:61991]	41.67357	43.461433	38.796079	41.839528	47.907346	51.4283	45.753794	49.618143
ENSRNOG00000003143.8	3.651446738	-0.933254243	0.847108995	1.101693228	0.270595062		Chct1	10	70039680	70051542	CHD1 helical C-terminal domain containing 1 [Source:RGD Symbol;Acc:1310166]	0.649271	0.473309	0.424831	0.665602	0.151641	0.271254	0.325572	0.522994
ENSRNOG00000003144.7	62.32680224	-0.050359597	0.259743072	0.19388235	0.846268004	0.906670916	Gprc5c	10	99887077	99908926	G protein-coupled receptor, class C, group 5, member C [Source:RGD Symbol;Acc:1311408]	2.871983	1.24068	2.316923	2.026934	2.480009	1.889879	2.838026	1.902956
ENSRNOG00000003147.9	10380.92228	-0.143522771	0.073401168	1.955319999	0.050545312	0.111598058	Sqstm1	10	34525519	34536673	sequestosome 1 [Source:RGD Symbol;Acc:69287]	600.018393	586.816073	546.329582	562.147843	602.27123	627.962976	574.311277	539.974498
ENSRNOG00000003149.8	594.9414336	-0.312951087	0.104831564	2.98527537	0.002833231	0.010463557	Farsa	19	23268869	23300980	phenylalanyl-tRNA synthetase subunit alpha [Source:RGD Symbol;Acc:1310314]	43.404566	37.91213	35.189909	36.062827	31.670798	36.221349	36.939758	33.455589
ENSRNOG00000003150.8	1192.078665	-0.326636371	0.119971904	2.722607211	0.006476901	0.020991841	Mpc2	13	77728250	77747664	mitochondrial pyruvate carrier 2 [Source:RGD Symbol;Acc:1563422]	192.487072	246.788589	167.514175	200.159014	188.773415	188.078578	171.291942	181.323251
ENSRNOG00000003151.9	296.3805369	0.427290995	0.121080215	-3.528991041	0.000417147	0.002064315	Bfar	10	1552072	1585038	bifunctional apoptosis regulator [Source:RGD Symbol;Acc:1304791]	10.505315	10.507763	11.709902	12.281538	18.80127	16.252248	14.764495	18.503554
ENSRNOG00000003158.4	0	0					Rpl35-ps8	X	18099866	18100291	ribosomal protein L35, pseudogene 8 [Source:RGD Symbol;Acc:1562863]	0	0	0	0	0	0	0	0
ENSRNOG00000003163.6	2110.154401	-0.413313097	0.084168282	4.910556416	9.08E-07	1.01E-05	Sdhc	13	83544652	83566253	succinate dehydrogenase complex subunit C [Source:RGD Symbol;Acc:1359454]	181.736996	192.121013	166.009058	173.923755	158.176952	157.173387	148.387701	141.907092
ENSRNOG00000003164.3	0	0					Pla2g10	10	1597761	1609000	phospholipase A2, group X [Source:RGD Symbol;Acc:61935]	0	0	0	0	0	0	0	0
ENSRNOG00000003170.7	25.37856836	-0.810910643	0.447851789	1.810667419	0.070192349	0.14561286	Nlrp3	10	44328566	44352811	NLR family, pyrin domain containing 3 [Source:RGD Symbol;Acc:1308314]	0.304264	0.616243	1.678722	0.802807	0.669154	0.630466	0.527966	0.356606
ENSRNOG00000003171.8	11.63435339	0.25601716	0.531398195	-0.481780259	0.629962054	0.743780241	Mpz	13	83570811	83576679	myelin protein zero [Source:RGD Symbol;Acc:3109]	0.575685	0.384221	0.915101	0.656872	1.035193	0.30694	0.762828	1.280316
ENSRNOG00000003172.7	187.1513438	-0.252914688	0.180723267	1.399458365	0.161675575	0.278694802	Serpinf1	10	60249708	60262646	serpin family F member 1 [Source:RGD Symbol;Acc:631369]	25.713874	13.976758	18.647943	14.78263	16.157039	15.024827	18.532238	18.943038
ENSRNOG00000003174.8	529.6025099	0.176054219	0.113182548	-1.555489087	0.119829632	0.221237127	Tapt1	14	66873459	66919741	transmembrane anterior posterior transformation 1 [Source:RGD Symbol;Acc:1309656]	13.483633	14.372481	15.133371	18.741625	19.99969	19.94306	19.648544	19.047123
ENSRNOG00000003176.4	0	0					Mixl1	13	92422031	92426065	Mix paired-like homeobox 1 [Source:RGD Symbol;Acc:1310011]	0	0	0	0	0	0	0	0
ENSRNOG00000003177.8	2299.169012	0.117071368	0.08807351	-1.329246086	0.183766795	0.306412164	Mat2b	10	25106930	25122777	methionine adenosyltransferase 2B [Source:RGD Symbol;Acc:1593534]	141.490223	154.095385	130.837817	161.165288	178.342958	186.949867	174.962801	179.438464
ENSRNOG00000003178.6	449.3489456	-0.207945121	0.113816113	1.82702708	0.067695698	0.141448585	Mageh1	X	18349774	18351516	MAGE family member H1 [Source:RGD Symbol;Acc:1359316]	28.520813	32.096359	32.340997	32.02164	36.289804	28.807993	29.431265	27.969404
ENSRNOG00000003183.7	265.9207749	-0.119837006	0.35137824	0.341048455	0.733067104	0.823908131	Fmod	13	45493517	45504133	fibromodulin [Source:RGD Symbol;Acc:619769]	15.843509	4.808534	6.79751	10.809952	9.903062	9.407161	10.763886	9.081788
ENSRNOG00000003185.6	351.2327989	0.236937165	0.108924207	-2.175248027	0.029611535	0.072745537	Acbd3	13	92455655	92483380	acyl-CoA binding domain containing 3 [Source:RGD Symbol;Acc:727851]	13.37422	14.574772	14.52477	13.750329	18.395849	18.436191	19.414161	18.538401
ENSRNOG00000003186.7	711.1149721	-0.263762691	0.101781304	2.591465029	0.009556825	0.029095179	Anks3	10	10615047	10635806	ankyrin repeat and sterile alpha motif domain containing 3 [Source:RGD Symbol;Acc:1305833]	33.058097	29.088695	33.967366	27.507238	31.087837	30.53853	29.055132	25.418637
ENSRNOG00000003187.6	361.8079883	0.267027615	0.130435469	-2.047200945	0.040638359	0.094229624	Armcx5	X	98709841	98714674	armadillo repeat containing, X-linked 5 [Source:RGD Symbol;Acc:7586448]	9.888901	12.963044	11.302804	12.963486	17.612581	17.302149	13.729589	15.713168
ENSRNOG00000003189.8	42.73549949	-0.303096976	0.261245314	1.160200623	0.245967133	0.380792001	Cited1	X	67350373	67355162	Cbp/p300-interacting transactivator with Glu/Asp-rich carboxy-terminal domain 1 [Source:RGD Symbol;Acc:620781]	7.519819	6.819535	5.706983	5.005031	5.648889	5.976626	6.369491	4.94829
ENSRNOG00000003191.8	590.7052795	0.203808833	0.103354273	-1.971943951	0.048616005	0.108164438	Gprasp3	X	98817593	98854545	G protein-coupled receptor associated sorting protein family member 3 [Source:RGD Symbol;Acc:1303224]	9.955487	11.822445	11.429408	12.214091	15.924657	14.290406	14.461657	14.494185
ENSRNOG00000003194.7	0	0					Tpgs2-ps2	X	98981038	98982064	tubulin polyglutamylase complex subunit 2, pseudogene 2 [Source:RGD Symbol;Acc:1595509]	0	0	0	0	0	0	0	0
ENSRNOG00000003195.9	2942.439659	0.142608644	0.087792718	-1.624378957	0.104294955	0.198549135	Caskin1	10	13513465	13533377	CASK interacting protein 1 [Source:RGD Symbol;Acc:620191]	54.494816	40.165441	51.662506	44.475437	63.231953	59.061749	54.215967	60.484439
ENSRNOG00000003198.7	4353.73829	0.043658859	0.084081015	-0.519247528	0.603588139	0.722556236	Bmerb1	10	1779835	1946575	bMERB domain containing 1 [Source:RGD Symbol;Acc:1305733]	295.456243	246.320307	237.120552	283.809679	320.000785	338.896656	282.623972	292.549585
ENSRNOG00000003201.10	1018.282487	0.573058701	0.283500431	-2.021368005	0.043241684	0.099058406	Rps4x	X	67298525	67303019	ribosomal protein S4, X-linked [Source:RGD Symbol;Acc:2324318]	127.00892	73.071285	147.930522	78.081373	148.306965	233.888823	153.881657	174.872895
ENSRNOG00000003203.5	991.9362286	-0.003786307	0.08991169	0.042111398	0.966409894	0.979734585	Hexim1	10	88062803	88066189	HEXIM P-TEFb complex subunit 1 [Source:RGD Symbol;Acc:1559851]	34.462767	28.728413	28.556459	29.678552	34.228503	31.295316	35.565794	35.182449
ENSRNOG00000003205.8	763.5018905	0.144784882	0.099016323	-1.46223246	0.14367752	0.255581903	Ldb2	14	66277085	66597778	LIM domain binding 2 [Source:RGD Symbol;Acc:1307921]	33.42032	32.184897	26.579536	33.080777	37.745282	40.903453	36.878362	40.752949
ENSRNOG00000003206.8	2746.542688	0.11236163	0.083038966	-1.353119338	0.176017509	0.29678445	Actr3	13	36800093	36844124	actin related protein 3 [Source:RGD Symbol;Acc:71024]	121.283955	108.001809	104.783429	129.707401	148.18863	131.979502	144.194435	140.182753
ENSRNOG00000003207.8	2986.164677	-0.19190594	0.096543849	1.987759362	0.04683831	0.10539242	Fmnl1	10	88116009	88143357	formin-like 1 [Source:RGD Symbol;Acc:1311042]	98.954408	66.45203	81.687903	81.983771	85.087241	73.952976	80.893561	83.587801
ENSRNOG00000003208.7	3.369127242	-0.52477274	0.890058081	0.589593815	0.555462999		Ercc6l	X	67245414	67280756	ERCC excision repair 6 like, spindle assembly checkpoint helicase [Source:RGD Symbol;Acc:1565734]	0.029422	0.111918	0.120844	0.174988	0.101281	0.06129	0.090792	0.091623
ENSRNOG00000003209.7	908.2364131	-0.261164396	0.15428145	1.692778984	0.090497544	0.177601565	Pcp4l1	13	83588992	83609966	Purkinje cell protein 4-like 1 [Source:RGD Symbol;Acc:1593809]	71.984353	90.904476	90.557912	82.921355	80.894712	76.418004	54.794121	106.056576
ENSRNOG00000003210.3	0.115122722	0.608626677	3.533811541	-0.172229523	0.863257089		Or2aa1	10	44374702	44375661	olfactory receptor family 2 subfamily AA member 1 [Source:RGD Symbol;Acc:1333969]	0	0	0	0	0	0.135602	0	0
ENSRNOG00000003211.4	515.0555547	-0.499773026	0.126107228	3.963079936	7.40E-05	0.000467035	Srp9	13	93832580	93840720	signal recognition particle 9 [Source:RGD Symbol;Acc:1597343]	51.447457	70.601455	54.574043	61.725028	46.08802	50.667802	46.038873	48.228354
ENSRNOG00000003213.6	181.3310514	0.679951194	0.161096376	-4.220772755	2.43E-05	0.000179556	Helz	10	92501518	92638383	helicase with zinc finger [Source:RGD Symbol;Acc:1307049]	2.600171	1.865642	2.01138	2.443402	4.963931	3.632471	3.216671	4.28746
ENSRNOG00000003215.6	171.2424626	0.289844558	0.146214638	-1.982322431	0.047443165	0.106274748	Zfp287	10	47397285	47439755	zinc finger protein 287 [Source:RGD Symbol;Acc:1308617]	2.121232	2.441309	2.711672	2.789165	3.729422	3.313166	3.185196	3.670739
[truncated: 20,058 more rows]
